# Supplementary material for: Regular Plasmodium falciparum importation onto Bioko Island, Equatorial Guinea, hampers malaria elimination from the island
Source: PLOS Glob Public Health. 2025 Aug 19;5(8):e0004999. doi: 10.1371/journal.pgph.0004999 (PMC12364312; doi:10.1371/journal.pgph.0004999)
Supplement: S2 Data — Data is linked with the corresponding WGS data. (XLSX) [file pgph.0004999.s002.xlsx]

## Sheet: sequenced_samples
Sample code	SampleID	district	gender	is_pregnant	parasitemia	travelledoffisland	travelledonisland	fever	agegrp	avg_Pf_noRT	avg_Pf_RT	avg_Pm_RT	avg_Po_RT	Inf_type	UrbvRur	Cq_group
IGS-GNQ-MIS-0054 sWGA	PFSPZ_GNQ-IGS_GNQ_MIS_0054sA	1	1	NA	3	0	1	1	4	24.28	12.87	NA	NA	Pf_only	2	<20
IGS-GNQ-MIS-0055 sWGA	PFSPZ_GNQ-IGS_GNQ_MIS_0055sA	1	2	NA	3	0	0	1	2	24.905	18.95	NA	NA	Pf_only	2	<20
IGS-GNQ-MIS-0022 sWGA	PFSPZ_GNQ-IGS_GNQ_MIS_0022sA	2	2	NA	1	0	0	1	4	24.915	13.44	NA	NA	Pf_only	1	<20
IGS-GNQ-MIS-0076 sWGA	PFSPZ_GNQ-IGS_GNQ_MIS_0076sA	1	2	0	3	0	1	1	3	26.895	13.37	NA	NA	Pf_only	1	<20
IGS-GNQ-MIS-0075 sWGA	PFSPZ_GNQ-IGS_GNQ_MIS_0075sA	1	1	NA	3	0	0	1	2	27.56	17.335	NA	NA	Pf_only	1	<20
IGS-GNQ-MIS-0063 sWGA	PFSPZ_GNQ-IGS_GNQ_MIS_0063sA	1	1	NA	3	1	0	1	2	28.09	14.61	NA	NA	Pf_only	2	<20
IGS-GNQ-MIS-0079 sWGA	PFSPZ_GNQ-IGS_GNQ_MIS_0079sA	1	2	0	3	0	0	1	4	28.155	15.035	NA	NA	Pf_only	2	<20
IGS-GNQ-MIS-0049 sWGA	PFSPZ_GNQ-IGS_GNQ_MIS_0049sA	1	2	1	3	1	0	1	4	28.355	15.43	NA	NA	Pf_only	2	<20
IGS-GNQ-MIS-0041 sWGA	PFSPZ_GNQ-IGS_GNQ_MIS_0041sA	1	2	0	3	0	1	1	4	29.64	17.15	NA	NA	Pf_only	2	<20
IGS-GNQ-MIS-0031 sWGA	PFSPZ_GNQ-IGS_GNQ_MIS_0031sA	2	1	NA	1	0	0	1	3	30.02	15.665	NA	NA	Pf_only	2	<20
IGS-GNQ-MIS-0084 sWGA	PFSPZ_GNQ-IGS_GNQ_MIS_0084sA	2	1	NA	3	0	0	1	1	30.17	17.3	NA	NA	Pf_only	1	<20
IGS-GNQ-MIS-0046 sWGA	PFSPZ_GNQ-IGS_GNQ_MIS_0046sA	1	2	0	1	0	1	1	4	30.3	15.595	NA	NA	Pf_only	2	<20
IGS-GNQ-MIS-0024 sWGA	PFSPZ_GNQ-IGS_GNQ_MIS_0024sA	1	2	0	1	1	0	1	3	30.44	15.63	NA	NA	Pf_only	2	<20
IGS-GNQ-MIS-0043 sWGA	PFSPZ_GNQ-IGS_GNQ_MIS_0043sA	3	1	NA	1	0	0	1	4	30.695	19.19	26.455	NA	Pf/Pm	1	<20
IGS-GNQ-MIS-0086 sWGA	PFSPZ_GNQ-IGS_GNQ_MIS_0086sA	1	2	NA	3	0	0	NA	1	30.915	18.575	NA	NA	Pf_only	1	<20
IGS-GNQ-MIS-0090 sWGA	PFSPZ_GNQ-IGS_GNQ_MIS_0090sA	1	2	0	3	0	1	1	4	30.95	17.62	NA	NA	Pf_only	2	<20
IGS-GNQ-MIS-0062 sWGA	PFSPZ_GNQ-IGS_GNQ_MIS_0062sA	1	2	NA	3	0	0	1	2	31.135	19.11	NA	15.025	Pf/Po	2	<20
IGS-GNQ-MIS-0026 sWGA	PFSPZ_GNQ-IGS_GNQ_MIS_0026sA	1	2	0	1	0	0	1	4	31.345	19.695	NA	31.025	Pf/Po	1	<20
IGS-GNQ-MIS-0008 sWGA	PFSPZ_GNQ-IGS_GNQ_MIS_0008sA	4	1	NA	3	0	0	1	2	31.44	19.665	24.44	NA	Pf/Pm	1	<20
IGS-GNQ-MIS-0051 sWGA	PFSPZ_GNQ-IGS_GNQ_MIS_0051sA	1	1	NA	3	0	0	1	2	31.585	18.895	NA	NA	Pf_only	1	<20
IGS-GNQ-MIS-0047 sWGA	PFSPZ_GNQ-IGS_GNQ_MIS_0047sA	1	1	NA	3	1	0	1	4	31.65	19.41	NA	NA	Pf_only	1	<20
IGS-GNQ-MIS-0037 sWGA	PFSPZ_GNQ-IGS_GNQ_MIS_0037sA	1	2	NA	3	0	0	1	1	31.865	18.005	NA	NA	Pf_only	1	<20
IGS-GNQ-MIS-0074 sWGA	PFSPZ_GNQ-IGS_GNQ_MIS_0074sA	1	2	NA	3	0	0	NA	1	31.98	18.01	NA	NA	Pf_only	1	<20
IGS-GNQ-MIS-0009 sWGA	PFSPZ_GNQ-IGS_GNQ_MIS_0009sA	1	1	NA	3	0	0	1	4	32.015	17.065	NA	NA	Pf_only	1	<20
IGS-GNQ-MIS-0078 sWGA	PFSPZ_GNQ-IGS_GNQ_MIS_0078sA	1	1	NA	3	0	0	1	2	32.15	20.415	NA	NA	Pf_only	2	20-27
IGS-GNQ-MIS-0012 sWGA	PFSPZ_GNQ-IGS_GNQ_MIS_0012sA	1	1	NA	3	0	0	1	2	32.33	17.88	NA	NA	Pf_only	1	<20
IGS-GNQ-MIS-0032 sWGA	PFSPZ_GNQ-IGS_GNQ_MIS_0032sA	1	2	0	3	1	0	1	4	32.825	18.185	NA	28.4	Pf/Po	2	<20
IGS-GNQ-MIS-0060 sWGA	PFSPZ_GNQ-IGS_GNQ_MIS_0060sA	1	1	NA	3	0	0	NA	1	32.86	20.725	17.405	NA	Pf/Pm	1	20-27
IGS-GNQ-MIS-0066 sWGA	PFSPZ_GNQ-IGS_GNQ_MIS_0066sA	1	1	NA	2	0	0	1	4	32.92	20.355	NA	NA	Pf_only	2	20-27
IGS-GNQ-MIS-0007 sWGA	PFSPZ_GNQ-IGS_GNQ_MIS_0007sA	1	1	NA	3	0	0	1	4	32.945	19.24	NA	NA	Pf_only	1	<20
IGS-GNQ-MIS-0088 sWGA	PFSPZ_GNQ-IGS_GNQ_MIS_0088sA	1	1	NA	1	0	0	1	4	32.945	22	NA	NA	Pf_only	2	20-27
IGS-GNQ-MIS-0057 sWGA	PFSPZ_GNQ-IGS_GNQ_MIS_0057sA	1	1	NA	3	0	1	1	4	32.965	20.445	NA	NA	Pf_only	2	20-27
IGS-GNQ-MIS-0035 sWGA	PFSPZ_GNQ-IGS_GNQ_MIS_0035sA	1	1	NA	3	0	1	1	4	33.04	20.31	NA	NA	Pf_only	1	20-27
IGS-GNQ-MIS-0044 sWGA	PFSPZ_GNQ-IGS_GNQ_MIS_0044sA	1	1	NA	3	0	0	1	2	33.085	19.035	NA	NA	Pf_only	1	<20
IGS-GNQ-MIS-0019 sWGA	PFSPZ_GNQ-IGS_GNQ_MIS_0019sA	3	2	NA	1	0	0	1	2	33.245	22.215	NA	NA	Pf_only	1	20-27
IGS-GNQ-MIS-0069 sWGA	PFSPZ_GNQ-IGS_GNQ_MIS_0069sA	1	1	NA	3	0	0	1	3	33.33	20.3	NA	NA	Pf_only	2	20-27
IGS-GNQ-MIS-0072 sWGA	PFSPZ_GNQ-IGS_GNQ_MIS_0072sA	1	1	NA	3	0	0	1	2	33.33	20.04	25.41	24.235	Pf/Pm/Po	2	20-27
IGS-GNQ-MIS-0001 sWGA	PFSPZ_GNQ-IGS_GNQ_MIS_0001sA	1	1	NA	2	0	1	1	4	33.425	19.865	NA	NA	Pf_only	2	<20
IGS-GNQ-MIS-0083 sWGA	PFSPZ_GNQ-IGS_GNQ_MIS_0083sA	1	1	NA	3	0	0	1	3	33.51	19.405	NA	NA	Pf_only	2	<20
IGS-GNQ-MIS-0087 sWGA	PFSPZ_GNQ-IGS_GNQ_MIS_0087sA	1	2	0	3	0	0	1	4	33.645	21.34	NA	NA	Pf_only	2	20-27
IGS-GNQ-MIS-0013 sWGA	PFSPZ_GNQ-IGS_GNQ_MIS_0013sA	1	1	NA	3	0	0	1	2	33.65	21.745	NA	NA	Pf_only	1	20-27
IGS-GNQ-MIS-0050 sWGA	PFSPZ_GNQ-IGS_GNQ_MIS_0050sA	1	1	NA	3	0	0	1	4	33.68	21.595	NA	NA	Pf_only	1	20-27
IGS-GNQ-MIS-0003 sWGA	PFSPZ_GNQ-IGS_GNQ_MIS_0003sA	3	2	0	1	0	1	1	4	33.7	23.87	NA	NA	Pf_only	1	20-27
IGS-GNQ-MIS-0071 sWGA	PFSPZ_GNQ-IGS_GNQ_MIS_0071sA	1	1	NA	1	0	0	1	2	33.8	24.985	NA	NA	Pf_only	2	20-27
IGS-GNQ-MIS-0053 sWGA	PFSPZ_GNQ-IGS_GNQ_MIS_0053sA	1	2	NA	3	0	0	1	2	33.88	21.095	NA	NA	Pf_only	2	20-27
IGS-GNQ-MIS-0040 sWGA	PFSPZ_GNQ-IGS_GNQ_MIS_0040sA	1	2	0	1	0	0	1	4	34.025	23.04	NA	NA	Pf_only	2	20-27
IGS-GNQ-MIS-0027 sWGA	PFSPZ_GNQ-IGS_GNQ_MIS_0027sA	2	2	0	3	0	1	1	3	34.045	23.325	NA	NA	Pf_only	1	20-27
IGS-GNQ-MIS-0034 sWGA	PFSPZ_GNQ-IGS_GNQ_MIS_0034sA	1	2	0	3	0	1	1	3	34.11	21.305	26.945	NA	Pf/Pm	2	20-27
IGS-GNQ-MIS-0020 sWGA	PFSPZ_GNQ-IGS_GNQ_MIS_0020sA	3	2	0	3	0	0	1	3	34.275	20.735	NA	NA	Pf_only	2	20-27
IGS-GNQ-MIS-0056 sWGA	PFSPZ_GNQ-IGS_GNQ_MIS_0056sA	1	1	NA	3	0	1	1	3	34.51	21.265	NA	NA	Pf_only	1	20-27
IGS-GNQ-MIS-0089 sWGA	PFSPZ_GNQ-IGS_GNQ_MIS_0089sA	1	1	NA	1	0	0	1	2	34.66	22.42	25.7	23.275	Pf/Pm/Po	2	20-27
IGS-GNQ-MIS-0023 sWGA	PFSPZ_GNQ-IGS_GNQ_MIS_0023sA	1	2	0	1	0	0	1	3	34.68	21.425	NA	NA	Pf_only	2	20-27
IGS-GNQ-MIS-0080 sWGA	PFSPZ_GNQ-IGS_GNQ_MIS_0080sA	1	2	0	3	0	0	1	4	34.94	22.515	26.225	NA	Pf/Pm	2	20-27
IGS-GNQ-MIS-0028 sWGA	PFSPZ_GNQ-IGS_GNQ_MIS_0028sA	1	2	0	3	0	0	1	4	34.95	21.55	NA	25.15	Pf/Po	1	20-27
IGS-GNQ-MIS-0036 sWGA	PFSPZ_GNQ-IGS_GNQ_MIS_0036sA	1	1	NA	1	0	0	1	4	35.15	23.745	30.735	NA	Pf/Pm	1	20-27
IGS-GNQ-MIS-0011 sWGA	PFSPZ_GNQ-IGS_GNQ_MIS_0011sA	1	1	NA	3	0	1	1	3	35.195	19.78	25.14	NA	Pf/Pm	2	<20
IGS-GNQ-MIS-0038 sWGA	PFSPZ_GNQ-IGS_GNQ_MIS_0038sA	1	1	NA	1	0	0	1	2	35.295	20.61	25.915	NA	Pf/Pm	2	20-27
IGS-GNQ-MIS-0039 sWGA	PFSPZ_GNQ-IGS_GNQ_MIS_0039sA	1	2	NA	3	1	0	1	4	35.445	20.825	NA	24.915	Pf/Po	2	20-27
IGS-GNQ-MIS-0073 sWGA	PFSPZ_GNQ-IGS_GNQ_MIS_0073sA	1	1	NA	1	0	1	1	4	35.58	21.69	NA	NA	Pf_only	2	20-27
IGS-GNQ-MIS-0065 sWGA	PFSPZ_GNQ-IGS_GNQ_MIS_0065sA	1	1	NA	1	0	1	1	4	35.605	23.33	NA	NA	Pf_only	2	20-27
IGS-GNQ-MIS-0021 sWGA	PFSPZ_GNQ-IGS_GNQ_MIS_0021sA	1	1	NA	3	0	0	1	2	35.89	23.665	NA	NA	Pf_only	1	20-27
IGS-GNQ-MIS-0068 sWGA	PFSPZ_GNQ-IGS_GNQ_MIS_0068sA	1	2	0	3	1	0	1	4	35.99	22.22	30.56	NA	Pf/Pm	2	20-27
IGS-GNQ-MIS-0085 sWGA	PFSPZ_GNQ-IGS_GNQ_MIS_0085sA	1	1	NA	1	0	0	1	3	36.045	24.045	NA	NA	Pf_only	2	20-27
IGS-GNQ-MIS-0067 sWGA	PFSPZ_GNQ-IGS_GNQ_MIS_0067sA	1	1	NA	3	0	0	1	2	36.155	22.87	NA	NA	Pf_only	1	20-27
IGS-GNQ-MIS-0077 sWGA	PFSPZ_GNQ-IGS_GNQ_MIS_0077sA	1	2	NA	1	0	0	1	2	36.19	27.46	NA	NA	Pf_only	1	>27
IGS-GNQ-MIS-0002 sWGA	PFSPZ_GNQ-IGS_GNQ_MIS_0002sA	1	2	NA	1	0	0	1	4	36.215	23.25	NA	NA	Pf_only	1	20-27
IGS-GNQ-MIS-0016 sWGA	PFSPZ_GNQ-IGS_GNQ_MIS_0016sA	1	2	0	3	0	1	1	3	36.245	23.715	NA	NA	Pf_only	2	20-27
IGS-GNQ-MIS-0058 sWGA	PFSPZ_GNQ-IGS_GNQ_MIS_0058sA	1	2	0	1	0	0	1	4	36.325	22.27	NA	NA	Pf_only	2	20-27
IGS-GNQ-MIS-0082 sWGA	PFSPZ_GNQ-IGS_GNQ_MIS_0082sA	1	1	NA	3	0	0	1	3	36.445	23.795	28.08	NA	Pf/Pm	1	20-27
IGS-GNQ-MIS-0052 sWGA	PFSPZ_GNQ-IGS_GNQ_MIS_0052sA	1	1	NA	1	0	1	1	4	36.69	26.175	NA	NA	Pf_only	2	20-27
IGS-GNQ-MIS-0042 sWGA	PFSPZ_GNQ-IGS_GNQ_MIS_0042sA	3	1	NA	3	0	0	1	2	36.85	26.97	NA	32.23	Pf/Po	1	20-27
IGS-GNQ-MIS-0081 sWGA	PFSPZ_GNQ-IGS_GNQ_MIS_0081sA	1	2	0	2	0	0	1	4	37.16	22.61	NA	NA	Pf_only	2	20-27
IGS-GNQ-MIS-0010 sWGA	PFSPZ_GNQ-IGS_GNQ_MIS_0010sA	2	2	NA	1	0	0	1	1	37.19	21.965	NA	NA	Pf_only	2	20-27
IGS-GNQ-MIS-0004 sWGA	PFSPZ_GNQ-IGS_GNQ_MIS_0004sA	1	2	0	2	0	0	1	3	37.505	21.055	NA	NA	Pf_only	1	20-27
IGS-GNQ-MIS-0017 sWGA	PFSPZ_GNQ-IGS_GNQ_MIS_0017sA	1	1	NA	3	0	1	1	4	37.64	27.02	NA	NA	Pf_only	1	>27
IGS-GNQ-MIS-0064 sWGA	PFSPZ_GNQ-IGS_GNQ_MIS_0064sA	1	1	NA	3	1	0	1	4	37.65	23	NA	NA	Pf_only	2	20-27
IGS-GNQ-MIS-0045 sWGA	PFSPZ_GNQ-IGS_GNQ_MIS_0045sA	1	2	NA	3	1	0	1	4	37.66	24.72	NA	NA	Pf_only	2	20-27
IGS-GNQ-MIS-0048 sWGA	PFSPZ_GNQ-IGS_GNQ_MIS_0048sA	1	1	NA	3	0	0	1	2	37.7	26.98	NA	NA	Pf_only	2	20-27
IGS-GNQ-MIS-0014 sWGA	PFSPZ_GNQ-IGS_GNQ_MIS_0014sA	4	2	NA	1	0	1	1	2	37.72	29.065	NA	NA	Pf_only	1	>27
IGS-GNQ-MIS-0025 sWGA	PFSPZ_GNQ-IGS_GNQ_MIS_0025sA	1	1	NA	2	0	0	1	4	37.765	24.235	NA	NA	Pf_only	1	20-27
IGS-GNQ-MIS-0059 sWGA	PFSPZ_GNQ-IGS_GNQ_MIS_0059sA	1	1	NA	1	1	0	1	1	37.77	25.68	NA	NA	Pf_only	2	20-27
IGS-GNQ-MIS-0006 sWGA	PFSPZ_GNQ-IGS_GNQ_MIS_0006sA	1	2	NA	1	0	0	1	2	37.78	22.635	NA	NA	Pf_only	2	20-27
IGS-GNQ-MIS-0015 sWGA	PFSPZ_GNQ-IGS_GNQ_MIS_0015sA	3	2	NA	3	0	0	1	2	37.83	28.325	NA	NA	Pf_only	2	>27
IGS-GNQ-MIS-0018 sWGA	PFSPZ_GNQ-IGS_GNQ_MIS_0018sA	4	2	NA	1	0	0	1	1	37.86	27.25	NA	NA	Pf_only	1	>27
IGS-GNQ-MIS-0061 sWGA	PFSPZ_GNQ-IGS_GNQ_MIS_0061sA	1	1	NA	1	1	99	1	4	37.86	27.66	NA	NA	Pf_only	2	>27
IGS-GNQ-MIS-0070 sWGA	PFSPZ_GNQ-IGS_GNQ_MIS_0070sA	1	2	0	1	0	0	1	4	38.19	32.415	NA	NA	Pf_only	2	>27
IGS-GNQ-MIS-0005 sWGA	PFSPZ_GNQ-IGS_GNQ_MIS_0005sA	1	2	0	3	1	1	1	4	NA	24.055	NA	NA	Pf_only	2	20-27
IGS-GNQ-MIS-0029 sWGA	PFSPZ_GNQ-IGS_GNQ_MIS_0029sA	1	1	NA	3	0	0	1	2	NA	24.15	NA	NA	Pf_only	1	20-27
IGS-GNQ-MIS-0030 sWGA	PFSPZ_GNQ-IGS_GNQ_MIS_0030sA	1	2	NA	3	0	0	1	2	NA	24.095	NA	NA	Pf_only	2	20-27
IGS-GNQ-MIS-0033 sWGA	PFSPZ_GNQ-IGS_GNQ_MIS_0033sA	1	2	0	3	1	1	1	4	NA	24.01	NA	NA	Pf_only	2	20-27
