# Supplementary material for: Regular Plasmodium falciparum importation onto Bioko Island, Equatorial Guinea, hampers malaria elimination from the island
Source: PLOS Glob Public Health. 2025 Aug 19;5(8):e0004999. doi: 10.1371/journal.pgph.0004999 (PMC12364312; doi:10.1371/journal.pgph.0004999)
Supplement: S1 Table — WGS data was generated by the MalariaGEN Plasmodium falciparum Community Project [30] and downloaded from the Sequence Read Archive (SRA). (XLSX) [file pgph.0004999.s003.xlsx]

## Sheet: Sheet1
Additional File 2: Samples used for analyses in the manuscript [insert title]
Sample ID	Country of Collection	Source of Sequencing	BioSample/Read ID	Year Collected	Reference
PK0002-C	Burkina Faso	SRA	ERS154525	2008	10.7554/eLife.08713
PK0007-C	Burkina Faso	SRA	ERS010434	2008	10.7554/eLife.08714
PK0009-C	Burkina Faso	SRA	ERS157507	2008	10.7554/eLife.08714
PK0011-C	Burkina Faso	SRA	ERS010432	2008	10.7554/eLife.08714
PK0012-C	Burkina Faso	SRA	ERS010446	2008	10.7554/eLife.08714
PK0017-C	Burkina Faso	SRA	ERS010061	2008	10.7554/eLife.08714
PK0018-C	Burkina Faso	SRA	ERS010449	2008	10.7554/eLife.08714
PK0019-C	Burkina Faso	SRA	ERS154519	2008	10.7554/eLife.08714
PK0020-C	Burkina Faso	SRA	ERS154510	2008	10.7554/eLife.08714
PK0021-C	Burkina Faso	SRA	ERS010442	2008	10.7554/eLife.08714
PK0023-C	Burkina Faso	SRA	ERS010208	2008	10.7554/eLife.08714
PK0025-C	Burkina Faso	SRA	ERS010060	2008	10.7554/eLife.08714
PK0026-C	Burkina Faso	SRA	ERS010440	2008	10.7554/eLife.08714
PK0027-C	Burkina Faso	SRA	ERS010441	2008	10.7554/eLife.08714
PK0028-C	Burkina Faso	SRA	ERS010206	2008	10.7554/eLife.08714
PK0029-C	Burkina Faso	SRA	ERS010611; ERS010439	2008	10.7554/eLife.08714
PK0030-C	Burkina Faso	SRA	ERS157459	2008	10.7554/eLife.08714
PK0031-C	Burkina Faso	SRA	ERS010447	2008	10.7554/eLife.08714
PK0034-C	Burkina Faso	SRA	ERS154509	2008	10.7554/eLife.08714
PK0035-C	Burkina Faso	SRA	ERS010204	2008	10.7554/eLife.08714
PK0036-C	Burkina Faso	SRA	ERS010209	2008	10.7554/eLife.08714
PK0037-C	Burkina Faso	SRA	ERS010450; ERS010603	2008	10.7554/eLife.08714
PK0038-C	Burkina Faso	SRA	ERS010616	2008	10.7554/eLife.08714
PK0040-C	Burkina Faso	SRA	ERS010205	2008	10.7554/eLife.08714
PK0041-C	Burkina Faso	SRA	ERS010443	2008	10.7554/eLife.08714
PK0042-C	Burkina Faso	SRA	ERS010210	2008	10.7554/eLife.08714
PK0043-C	Burkina Faso	SRA	ERS010448	2008	10.7554/eLife.08714
PK0044-C	Burkina Faso	SRA	ERS010201; ERS010636	2008	10.7554/eLife.08714
PK0045-C	Burkina Faso	SRA	ERS010445	2008	10.7554/eLife.08714
PK0046-C	Burkina Faso	SRA	ERS010433	2008	10.7554/eLife.08714
PK0047-C	Burkina Faso	SRA	ERS154513	2008	10.7554/eLife.08714
PK0048-C	Burkina Faso	SRA	ERS010202	2008	10.7554/eLife.08714
PK0049-C	Burkina Faso	SRA	ERS010200	2008	10.7554/eLife.08714
PK0050-C	Burkina Faso	SRA	ERS010444	2008	10.7554/eLife.08714
PK0051-C	Burkina Faso	SRA	ERS010188	2008	10.7554/eLife.08714
PK0052-C	Burkina Faso	SRA	ERS010203	2008	10.7554/eLife.08714
PK0053-C	Burkina Faso	SRA	ERS010186	2008	10.7554/eLife.08714
PK0054-C	Burkina Faso	SRA	ERS010207	2008	10.7554/eLife.08714
PK0055-C	Burkina Faso	SRA	ERS010617	2008	10.7554/eLife.08714
PK0056-C	Burkina Faso	SRA	ERS010189	2008	10.7554/eLife.08714
PK0059-C	Burkina Faso	SRA	ERS010618	2008	10.7554/eLife.08714
PK0060-C	Burkina Faso	SRA	ERS010187	2008	10.7554/eLife.08714
PK0062-C	Burkina Faso	SRA	ERS010174	2008	10.7554/eLife.08714
PK0063-C	Burkina Faso	SRA	ERS010175	2008	10.7554/eLife.08714
PK0064-C	Burkina Faso	SRA	ERS010176	2008	10.7554/eLife.08714
PK0065-C	Burkina Faso	SRA	ERS010177	2008	10.7554/eLife.08714
PK0066-C	Burkina Faso	SRA	ERS010178; ERS010574; ERS010577	2008	10.7554/eLife.08714
PK0067-C	Burkina Faso	SRA	ERS010179;ERS010627;ERS010 628;ERS010629;ERS010630;ERS 010681;ERS010683	2008	10.7554/eLife.08714
PK0068-C	Burkina Faso	SRA	ERS010631; ERS010632; ERS010633; ERS010180	2008	10.7554/eLife.08714
PK0069-C	Burkina Faso	SRA	ERS164633	2008	10.7554/eLife.08714
PK0070-C	Burkina Faso	SRA	ERS010578; ERS010181; ERS010575	2008	10.7554/eLife.08714
PK0072-C	Burkina Faso	SRA	ERS010182	2008	10.7554/eLife.08714
PK0073-C	Burkina Faso	SRA	ERS010183	2008	10.7554/eLife.08714
PK0074-C	Burkina Faso	SRA	ERS051049;ERS164636	2008	10.7554/eLife.08714
PK0075-C	Burkina Faso	SRA	ERS010619	2008	10.7554/eLife.08714
PK0076-C	Burkina Faso	SRA	ERS010579;ERS051051	2008	10.7554/eLife.08714
SAMEA2394614	Cameroon	SRA	SAMEA2394614	2013	10.7554/eLife.08714
SAMEA2394619	Cameroon	SRA	SAMEA2394619	2013	10.7554/eLife.08714
SAMEA2394620	Cameroon	SRA	SAMEA2394620	2013	10.7554/eLife.08714
SAMEA2394621	Cameroon	SRA	SAMEA2394621	2013	10.7554/eLife.08714
SAMEA2394622	Cameroon	SRA	SAMEA2394622	2013	10.7554/eLife.08714
SAMEA2394625	Cameroon	SRA	SAMEA2394625	2013	10.7554/eLife.08714
SAMEA2394626	Cameroon	SRA	SAMEA2394626	2013	10.7554/eLife.08714
SAMEA2394628	Cameroon	SRA	SAMEA2394628	2013	10.7554/eLife.08714
SAMEA2394630	Cameroon	SRA	SAMEA2394630	2013	10.7554/eLife.08714
SAMEA2394631	Cameroon	SRA	SAMEA2394631	2013	10.7554/eLife.08714
SAMEA2394638	Cameroon	SRA	SAMEA2394638	2013	10.7554/eLife.08714
SAMEA2394640	Cameroon	SRA	SAMEA2394640	2013	10.7554/eLife.08714
SAMEA2394641	Cameroon	SRA	SAMEA2394641	2013	10.7554/eLife.08714
SAMEA2394643	Cameroon	SRA	SAMEA2394643	2013	10.7554/eLife.08714
SAMEA2394644	Cameroon	SRA	SAMEA2394644	2013	10.7554/eLife.08714
SAMEA2394646	Cameroon	SRA	SAMEA2394646	2013	10.7554/eLife.08714
SAMEA2394647	Cameroon	SRA	SAMEA2394647	2013	10.7554/eLife.08714
SAMEA2394648	Cameroon	SRA	SAMEA2394648	2013	10.7554/eLife.08714
SAMEA2394651	Cameroon	SRA	SAMEA2394651	2013	10.7554/eLife.08714
SAMEA2394655	Cameroon	SRA	SAMEA2394655	2013	10.7554/eLife.08714
SAMEA2394657	Cameroon	SRA	SAMEA2394657	2013	10.7554/eLife.08714
SAMEA2394659	Cameroon	SRA	SAMEA2394659	2013	10.7554/eLife.08714
SAMEA2394662	Cameroon	SRA	SAMEA2394662	2013	10.7554/eLife.08714
SAMEA2394663	Cameroon	SRA	SAMEA2394663	2013	10.7554/eLife.08714
SAMEA2394664	Cameroon	SRA	SAMEA2394664	2013	10.7554/eLife.08714
SAMEA2394665	Cameroon	SRA	SAMEA2394665	2013	10.7554/eLife.08714
SAMEA2394666	Cameroon	SRA	SAMEA2394666	2013	10.7554/eLife.08714
SAMEA2394668	Cameroon	SRA	SAMEA2394668	2013	10.7554/eLife.08714
SAMEA2394669	Cameroon	SRA	SAMEA2394669	2013	10.7554/eLife.08714
SAMEA2394672	Cameroon	SRA	SAMEA2394672	2013	10.7554/eLife.08714
SAMEA2394675	Cameroon	SRA	SAMEA2394675	2013	10.7554/eLife.08714
SAMEA2394676	Cameroon	SRA	SAMEA2394676	2013	10.7554/eLife.08714
SAMEA2394680	Cameroon	SRA	SAMEA2394680	2013	10.7554/eLife.08714
SAMEA2394682	Cameroon	SRA	SAMEA2394682	2013	10.7554/eLife.08714
SAMEA2394683	Cameroon	SRA	SAMEA2394683	2013	10.7554/eLife.08714
SAMEA2394687	Cameroon	SRA	SAMEA2394687	2013	10.7554/eLife.08714
SAMEA2394688	Cameroon	SRA	SAMEA2394688	2013	10.7554/eLife.08714
SAMEA2394693	Cameroon	SRA	SAMEA2394693	2013	10.7554/eLife.08714
SAMEA2394695	Cameroon	SRA	SAMEA2394695	2013	10.7554/eLife.08714
SAMEA2394697	Cameroon	SRA	SAMEA2394697	2013	10.7554/eLife.08714
SAMEA2394699	Cameroon	SRA	SAMEA2394699	2013	10.7554/eLife.08714
SAMEA2394701	Cameroon	SRA	SAMEA2394701	2013	10.7554/eLife.08714
SAMEA2394706	Cameroon	SRA	SAMEA2394706	2013	10.7554/eLife.08714
SAMEA2394707	Cameroon	SRA	SAMEA2394707	2013	10.7554/eLife.08714
SAMEA2394711	Cameroon	SRA	SAMEA2394711	2013	10.7554/eLife.08714
SAMEA2394715	Cameroon	SRA	SAMEA2394715	2013	10.7554/eLife.08714
SAMEA2394717	Cameroon	SRA	SAMEA2394717	2013	10.7554/eLife.08714
SAMEA2394720	Cameroon	SRA	SAMEA2394720	2013	10.7554/eLife.08714
SAMEA2394721	Cameroon	SRA	SAMEA2394721	2013	10.7554/eLife.08714
SAMEA2394722	Cameroon	SRA	SAMEA2394722	2013	10.7554/eLife.08714
SAMEA2394729	Cameroon	SRA	SAMEA2394729	2013	10.7554/eLife.08714
SAMEA2394730	Cameroon	SRA	SAMEA2394730	2013	10.7554/eLife.08714
SAMEA2394734	Cameroon	SRA	SAMEA2394734	2013	10.7554/eLife.08714
SAMEA2394736	Cameroon	SRA	SAMEA2394736	2013	10.7554/eLife.08714
SAMEA2394737	Cameroon	SRA	SAMEA2394737	2013	10.7554/eLife.08714
SAMEA2394738	Cameroon	SRA	SAMEA2394738	2013	10.7554/eLife.08714
SAMEA2394740	Cameroon	SRA	SAMEA2394740	2013	10.7554/eLife.08714
SAMEA2394741	Cameroon	SRA	SAMEA2394741	2013	10.7554/eLife.08714
SAMEA2394742	Cameroon	SRA	SAMEA2394742	2013	10.7554/eLife.08714
SAMEA2394745	Cameroon	SRA	SAMEA2394745	2013	10.7554/eLife.08714
SAMEA2394746	Cameroon	SRA	SAMEA2394746	2013	10.7554/eLife.08714
SAMEA2394748	Cameroon	SRA	SAMEA2394748	2013	10.7554/eLife.08714
SAMEA2394750	Cameroon	SRA	SAMEA2394750	2013	10.7554/eLife.08714
SAMEA2394751	Cameroon	SRA	SAMEA2394751	2013	10.7554/eLife.08714
SAMEA2394752	Cameroon	SRA	SAMEA2394752	2013	10.7554/eLife.08714
SAMEA2394754	Cameroon	SRA	SAMEA2394754	2013	10.7554/eLife.08714
SAMEA2394755	Cameroon	SRA	SAMEA2394755	2013	10.7554/eLife.08714
SAMEA2394757	Cameroon	SRA	SAMEA2394757	2013	10.7554/eLife.08714
SAMEA2394758	Cameroon	SRA	SAMEA2394758	2013	10.7554/eLife.08714
SAMEA2394759	Cameroon	SRA	SAMEA2394759	2013	10.7554/eLife.08714
SAMEA2394760	Cameroon	SRA	SAMEA2394760	2013	10.7554/eLife.08714
SAMEA2394763	Cameroon	SRA	SAMEA2394763	2013	10.7554/eLife.08714
SAMEA2394765	Cameroon	SRA	SAMEA2394765	2013	10.7554/eLife.08714
SAMEA2394766	Cameroon	SRA	SAMEA2394766	2013	10.7554/eLife.08714
SAMEA2394767	Cameroon	SRA	SAMEA2394767	2013	10.7554/eLife.08714
SAMEA2394770	Cameroon	SRA	SAMEA2394770	2013	10.7554/eLife.08714
SAMEA2394771	Cameroon	SRA	SAMEA2394771	2013	10.7554/eLife.08714
SAMEA2394772	Cameroon	SRA	SAMEA2394772	2013	10.7554/eLife.08714
SAMEA2394773	Cameroon	SRA	SAMEA2394773	2013	10.7554/eLife.08714
SAMEA2394776	Cameroon	SRA	SAMEA2394776	2013	10.7554/eLife.08714
SAMEA2394777	Cameroon	SRA	SAMEA2394777	2013	10.7554/eLife.08714
SAMEA2394779	Cameroon	SRA	SAMEA2394779	2013	10.7554/eLife.08714
SAMEA2394781	Cameroon	SRA	SAMEA2394781	2013	10.7554/eLife.08714
SAMEA2394782	Cameroon	SRA	SAMEA2394782	2013	10.7554/eLife.08714
SAMEA2394792	Cameroon	SRA	SAMEA2394792	2013	10.7554/eLife.08714
SAMEA2394793	Cameroon	SRA	SAMEA2394793	2013	10.7554/eLife.08714
SAMEA2394796	Cameroon	SRA	SAMEA2394796	2013	10.7554/eLife.08714
SAMEA2394798	Cameroon	SRA	SAMEA2394798	2013	10.7554/eLife.08714
SAMEA2394799	Cameroon	SRA	SAMEA2394799	2013	10.7554/eLife.08714
SAMEA2394802	Cameroon	SRA	SAMEA2394802	2013	10.7554/eLife.08714
SAMEA2394803	Cameroon	SRA	SAMEA2394803	2013	10.7554/eLife.08714
SAMEA2394804	Cameroon	SRA	SAMEA2394804	2013	10.7554/eLife.08714
SAMEA2394810	Cameroon	SRA	SAMEA2394810	2013	10.7554/eLife.08714
SAMEA2394811	Cameroon	SRA	SAMEA2394811	2013	10.7554/eLife.08714
SAMEA2394814	Cameroon	SRA	SAMEA2394814	2013	10.7554/eLife.08714
SAMEA2394815	Cameroon	SRA	SAMEA2394815	2013	10.7554/eLife.08714
SAMEA2394816	Cameroon	SRA	SAMEA2394816	2013	10.7554/eLife.08714
SAMEA2394818	Cameroon	SRA	SAMEA2394818	2013	10.7554/eLife.08714
SAMEA2394819	Cameroon	SRA	SAMEA2394819	2013	10.7554/eLife.08714
SAMEA2394820	Cameroon	SRA	SAMEA2394820	2013	10.7554/eLife.08714
SAMEA2394821	Cameroon	SRA	SAMEA2394821	2013	10.7554/eLife.08714
SAMEA2394822	Cameroon	SRA	SAMEA2394822	2013	10.7554/eLife.08714
SAMEA2394823	Cameroon	SRA	SAMEA2394823	2013	10.7554/eLife.08714
SAMEA2394824	Cameroon	SRA	SAMEA2394824	2013	10.7554/eLife.08714
SAMEA2394825	Cameroon	SRA	SAMEA2394825	2013	10.7554/eLife.08714
SAMEA2394826	Cameroon	SRA	SAMEA2394826	2013	10.7554/eLife.08714
SAMEA2394827	Cameroon	SRA	SAMEA2394827	2013	10.7554/eLife.08714
SAMEA2394828	Cameroon	SRA	SAMEA2394828	2013	10.7554/eLife.08714
SAMEA2394829	Cameroon	SRA	SAMEA2394829	2013	10.7554/eLife.08714
SAMEA2394832	Cameroon	SRA	SAMEA2394832	2013	10.7554/eLife.08714
SAMEA2394833	Cameroon	SRA	SAMEA2394833	2013	10.7554/eLife.08714
SAMEA2394834	Cameroon	SRA	SAMEA2394834	2013	10.7554/eLife.08714
SAMEA2394835	Cameroon	SRA	SAMEA2394835	2013	10.7554/eLife.08714
SAMEA2394836	Cameroon	SRA	SAMEA2394836	2013	10.7554/eLife.08714
SAMEA2394837	Cameroon	SRA	SAMEA2394837	2013	10.7554/eLife.08714
SAMEA2394838	Cameroon	SRA	SAMEA2394838	2013	10.7554/eLife.08714
SAMEA2394839	Cameroon	SRA	SAMEA2394839	2013	10.7554/eLife.08714
SAMEA2394842	Cameroon	SRA	SAMEA2394842	2013	10.7554/eLife.08714
SAMEA2394844	Cameroon	SRA	SAMEA2394844	2013	10.7554/eLife.08714
SAMEA2394845	Cameroon	SRA	SAMEA2394845	2013	10.7554/eLife.08714
SAMEA2394849	Cameroon	SRA	SAMEA2394849	2013	10.7554/eLife.08714
SAMEA2394851	Cameroon	SRA	SAMEA2394851	2013	10.7554/eLife.08714
SAMEA2394852	Cameroon	SRA	SAMEA2394852	2013	10.7554/eLife.08714
SAMEA2394853	Cameroon	SRA	SAMEA2394853	2013	10.7554/eLife.08714
SAMEA2394854	Cameroon	SRA	SAMEA2394854	2013	10.7554/eLife.08714
SAMEA2187861	Democratic Republic of Congo	SRA	SAMEA2187861	2013	10.7554/eLife.08714
SAMEA2187862	Democratic Republic of Congo	SRA	SAMEA2187862	2013	10.7554/eLife.08714
SAMEA2187863	Democratic Republic of Congo	SRA	SAMEA2187863	2013	10.7554/eLife.08714
SAMEA2187865	Democratic Republic of Congo	SRA	SAMEA2187865	2013	10.7554/eLife.08714
SAMEA2187866	Democratic Republic of Congo	SRA	SAMEA2187866	2013	10.7554/eLife.08714
SAMEA2187869	Democratic Republic of Congo	SRA	SAMEA2187869	2013	10.7554/eLife.08714
SAMEA2187870	Democratic Republic of Congo	SRA	SAMEA2187870	2013	10.7554/eLife.08714
SAMEA2187871	Democratic Republic of Congo	SRA	SAMEA2187871	2013	10.7554/eLife.08714
SAMEA2187872	Democratic Republic of Congo	SRA	SAMEA2187872	2013	10.7554/eLife.08714
SAMEA2187873	Democratic Republic of Congo	SRA	SAMEA2187873	2013	10.7554/eLife.08714
SAMEA2187874	Democratic Republic of Congo	SRA	SAMEA2187874	2013	10.7554/eLife.08714
SAMEA2187877	Democratic Republic of Congo	SRA	SAMEA2187877	2013	10.7554/eLife.08714
SAMEA2187878	Democratic Republic of Congo	SRA	SAMEA2187878	2013	10.7554/eLife.08714
SAMEA2187879	Democratic Republic of Congo	SRA	SAMEA2187879	2013	10.7554/eLife.08714
SAMEA2187880	Democratic Republic of Congo	SRA	SAMEA2187880	2013	10.7554/eLife.08714
SAMEA2187881	Democratic Republic of Congo	SRA	SAMEA2187881	2013	10.7554/eLife.08714
SAMEA2187882	Democratic Republic of Congo	SRA	SAMEA2187882	2013	10.7554/eLife.08714
SAMEA2187884	Democratic Republic of Congo	SRA	SAMEA2187884	2013	10.7554/eLife.08714
SAMEA2187885	Democratic Republic of Congo	SRA	SAMEA2187885	2013	10.7554/eLife.08714
SAMEA2187886	Democratic Republic of Congo	SRA	SAMEA2187886	2013	10.7554/eLife.08714
SAMEA2187887	Democratic Republic of Congo	SRA	SAMEA2187887	2013	10.7554/eLife.08714
SAMEA2187890	Democratic Republic of Congo	SRA	SAMEA2187890	2013	10.7554/eLife.08714
SAMEA2187892	Democratic Republic of Congo	SRA	SAMEA2187892	2013	10.7554/eLife.08714
SAMEA2187893	Democratic Republic of Congo	SRA	SAMEA2187893	2013	10.7554/eLife.08714
SAMEA2187894	Democratic Republic of Congo	SRA	SAMEA2187894	2013	10.7554/eLife.08714
SAMEA2187895	Democratic Republic of Congo	SRA	SAMEA2187895	2013	10.7554/eLife.08714
SAMEA2187896	Democratic Republic of Congo	SRA	SAMEA2187896	2013	10.7554/eLife.08714
SAMEA2187897	Democratic Republic of Congo	SRA	SAMEA2187897	2013	10.7554/eLife.08714
SAMEA2187898	Democratic Republic of Congo	SRA	SAMEA2187898	2013	10.7554/eLife.08714
SAMEA2187900	Democratic Republic of Congo	SRA	SAMEA2187900	2013	10.7554/eLife.08714
SAMEA2187901	Democratic Republic of Congo	SRA	SAMEA2187901	2013	10.7554/eLife.08714
SAMEA2187902	Democratic Republic of Congo	SRA	SAMEA2187902	2013	10.7554/eLife.08714
SAMEA2187904	Democratic Republic of Congo	SRA	SAMEA2187904	2013	10.7554/eLife.08714
SAMEA2187905	Democratic Republic of Congo	SRA	SAMEA2187905	2013	10.7554/eLife.08714
SAMEA2187906	Democratic Republic of Congo	SRA	SAMEA2187906	2013	10.7554/eLife.08714
SAMEA2187908	Democratic Republic of Congo	SRA	SAMEA2187908	2013	10.7554/eLife.08714
SAMEA2187909	Democratic Republic of Congo	SRA	SAMEA2187909	2013	10.7554/eLife.08714
SAMEA2187910	Democratic Republic of Congo	SRA	SAMEA2187910	2013	10.7554/eLife.08714
SAMEA2187912	Democratic Republic of Congo	SRA	SAMEA2187912	2013	10.7554/eLife.08714
SAMEA2187913	Democratic Republic of Congo	SRA	SAMEA2187913	2013	10.7554/eLife.08714
SAMEA2187914	Democratic Republic of Congo	SRA	SAMEA2187914	2013	10.7554/eLife.08714
SAMEA2187916	Democratic Republic of Congo	SRA	SAMEA2187916	2013	10.7554/eLife.08714
SAMEA2187917	Democratic Republic of Congo	SRA	SAMEA2187917	2013	10.7554/eLife.08714
SAMEA2187918	Democratic Republic of Congo	SRA	SAMEA2187918	2013	10.7554/eLife.08714
SAMEA2187920	Democratic Republic of Congo	SRA	SAMEA2187920	2013	10.7554/eLife.08714
SAMEA2187921	Democratic Republic of Congo	SRA	SAMEA2187921	2013	10.7554/eLife.08714
SAMEA2187922	Democratic Republic of Congo	SRA	SAMEA2187922	2013	10.7554/eLife.08714
SAMEA2187924	Democratic Republic of Congo	SRA	SAMEA2187924	2013	10.7554/eLife.08714
SAMEA2187926	Democratic Republic of Congo	SRA	SAMEA2187926	2013	10.7554/eLife.08714
SAMEA2187928	Democratic Republic of Congo	SRA	SAMEA2187928	2013	10.7554/eLife.08714
SAMEA2187929	Democratic Republic of Congo	SRA	SAMEA2187929	2013	10.7554/eLife.08714
SAMEA2187930	Democratic Republic of Congo	SRA	SAMEA2187930	2013	10.7554/eLife.08714
SAMEA2187932	Democratic Republic of Congo	SRA	SAMEA2187932	2013	10.7554/eLife.08714
SAMEA2187933	Democratic Republic of Congo	SRA	SAMEA2187933	2013	10.7554/eLife.08714
SAMEA2187934	Democratic Republic of Congo	SRA	SAMEA2187934	2013	10.7554/eLife.08714
SAMEA2187936	Democratic Republic of Congo	SRA	SAMEA2187936	2013	10.7554/eLife.08714
SAMEA2187937	Democratic Republic of Congo	SRA	SAMEA2187937	2013	10.7554/eLife.08714
SAMEA2187938	Democratic Republic of Congo	SRA	SAMEA2187938	2013	10.7554/eLife.08714
SAMEA2187940	Democratic Republic of Congo	SRA	SAMEA2187940	2013	10.7554/eLife.08714
SAMEA2187941	Democratic Republic of Congo	SRA	SAMEA2187941	2013	10.7554/eLife.08714
SAMEA2187942	Democratic Republic of Congo	SRA	SAMEA2187942	2013	10.7554/eLife.08714
SAMEA2187943	Democratic Republic of Congo	SRA	SAMEA2187943	2013	10.7554/eLife.08714
SAMEA2187944	Democratic Republic of Congo	SRA	SAMEA2187944	2013	10.7554/eLife.08714
SAMEA2187945	Democratic Republic of Congo	SRA	SAMEA2187945	2013	10.7554/eLife.08714
SAMEA2187946	Democratic Republic of Congo	SRA	SAMEA2187946	2013	10.7554/eLife.08714
SAMEA2187948	Democratic Republic of Congo	SRA	SAMEA2187948	2013	10.7554/eLife.08714
SAMEA2187949	Democratic Republic of Congo	SRA	SAMEA2187949	2013	10.7554/eLife.08714
SAMEA2187950	Democratic Republic of Congo	SRA	SAMEA2187950	2013	10.7554/eLife.08714
SAMEA2187951	Democratic Republic of Congo	SRA	SAMEA2187951	2013	10.7554/eLife.08714
SAMEA2187952	Democratic Republic of Congo	SRA	SAMEA2187952	2013	10.7554/eLife.08714
SAMEA2187953	Democratic Republic of Congo	SRA	SAMEA2187953	2013	10.7554/eLife.08714
SAMEA2187954	Democratic Republic of Congo	SRA	SAMEA2187954	2013	10.7554/eLife.08714
SAMEA2187955	Democratic Republic of Congo	SRA	SAMEA2187955	2013	10.7554/eLife.08714
SAMEA2187956	Democratic Republic of Congo	SRA	SAMEA2187956	2013	10.7554/eLife.08714
SAMEA2187957	Democratic Republic of Congo	SRA	SAMEA2187957	2013	10.7554/eLife.08714
SAMEA2187958	Democratic Republic of Congo	SRA	SAMEA2187958	2013	10.7554/eLife.08714
SAMEA2187962	Democratic Republic of Congo	SRA	SAMEA2187962	2013	10.7554/eLife.08714
SAMEA2187963	Democratic Republic of Congo	SRA	SAMEA2187963	2013	10.7554/eLife.08714
SAMEA2187964	Democratic Republic of Congo	SRA	SAMEA2187964	2013	10.7554/eLife.08714
SAMEA2187965	Democratic Republic of Congo	SRA	SAMEA2187965	2013	10.7554/eLife.08714
SAMEA2187969	Democratic Republic of Congo	SRA	SAMEA2187969	2013	10.7554/eLife.08714
SAMEA2187970	Democratic Republic of Congo	SRA	SAMEA2187970	2013	10.7554/eLife.08714
SAMEA2187971	Democratic Republic of Congo	SRA	SAMEA2187971	2013	10.7554/eLife.08714
SAMEA2187976	Democratic Republic of Congo	SRA	SAMEA2187976	2013	10.7554/eLife.08714
SAMEA2187977	Democratic Republic of Congo	SRA	SAMEA2187977	2013	10.7554/eLife.08714
SAMEA2187978	Democratic Republic of Congo	SRA	SAMEA2187978	2013	10.7554/eLife.08714
SAMEA2187983	Democratic Republic of Congo	SRA	SAMEA2187983	2013	10.7554/eLife.08714
SAMEA2187984	Democratic Republic of Congo	SRA	SAMEA2187984	2013	10.7554/eLife.08714
SAMEA2187985	Democratic Republic of Congo	SRA	SAMEA2187985	2013	10.7554/eLife.08714
SAMEA2187991	Democratic Republic of Congo	SRA	SAMEA2187991	2013	10.7554/eLife.08714
SAMEA2187992	Democratic Republic of Congo	SRA	SAMEA2187992	2013	10.7554/eLife.08714
SAMEA2187997	Democratic Republic of Congo	SRA	SAMEA2187997	2013	10.7554/eLife.08714
SAMEA2187998	Democratic Republic of Congo	SRA	SAMEA2187998	2013	10.7554/eLife.08714
SAMEA2187999	Democratic Republic of Congo	SRA	SAMEA2187999	2013	10.7554/eLife.08714
SAMEA2188004	Democratic Republic of Congo	SRA	SAMEA2188004	2013	10.7554/eLife.08714
SAMEA2188005	Democratic Republic of Congo	SRA	SAMEA2188005	2013	10.7554/eLife.08714
SAMEA2188006	Democratic Republic of Congo	SRA	SAMEA2188006	2013	10.7554/eLife.08714
SAMEA2188010	Democratic Republic of Congo	SRA	SAMEA2188010	2013	10.7554/eLife.08714
SAMEA2188012	Democratic Republic of Congo	SRA	SAMEA2188012	2013	10.7554/eLife.08714
SAMEA2188017	Democratic Republic of Congo	SRA	SAMEA2188017	2013	10.7554/eLife.08714
SAMEA2188018	Democratic Republic of Congo	SRA	SAMEA2188018	2013	10.7554/eLife.08714
SAMEA2188022	Democratic Republic of Congo	SRA	SAMEA2188022	2013	10.7554/eLife.08714
SAMEA2188023	Democratic Republic of Congo	SRA	SAMEA2188023	2013	10.7554/eLife.08714
SAMEA2188024	Democratic Republic of Congo	SRA	SAMEA2188024	2013	10.7554/eLife.08714
SAMEA2188028	Democratic Republic of Congo	SRA	SAMEA2188028	2013	10.7554/eLife.08714
SAMEA2188029	Democratic Republic of Congo	SRA	SAMEA2188029	2013	10.7554/eLife.08714
SAMEA2188030	Democratic Republic of Congo	SRA	SAMEA2188030	2013	10.7554/eLife.08714
QW0067-CW	Gabon	SRA	ERR2000534	2014	www.malariagen.net/
QW0091-CxW	Gabon	SRA	ERR2000535	2014	www.malariagen.net/
QW0081-CW	Gabon	SRA	ERR2000537	2014	www.malariagen.net/
QW0092-CxW	Gabon	SRA	ERR2000538	2014	www.malariagen.net/
QW0071-CW	Gabon	SRA	ERR2000539	2014	www.malariagen.net/
QW0083-CxW	Gabon	SRA	ERR2000540	2014	www.malariagen.net/
QW0107-CW	Gabon	SRA	ERR2000541	2014	www.malariagen.net/
QW0072-CW	Gabon	SRA	ERR2000542	2014	www.malariagen.net/
QW0084-CxW	Gabon	SRA	ERR2000543	2014	www.malariagen.net/
QW0115-CW	Gabon	SRA	ERR2000544	2014	www.malariagen.net/
QW0074-CW	Gabon	SRA	ERR2000545	2014	www.malariagen.net/
QW0087-CW	Gabon	SRA	ERR2000546	2014	www.malariagen.net/
QW0118-CW	Gabon	SRA	ERR2000547	2014	www.malariagen.net/
QW0076-CxW	Gabon	SRA	ERR2000548	2014	www.malariagen.net/
QW0088-CW	Gabon	SRA	ERR2000549	2014	www.malariagen.net/
QW0119-CxW	Gabon	SRA	ERR2000550	2014	www.malariagen.net/
QW0077-CxW	Gabon	SRA	ERR2000551	2014	www.malariagen.net/
QW0089-CxW	Gabon	SRA	ERR2000552	2014	www.malariagen.net/
QW0120-CxW	Gabon	SRA	ERR2000553	2014	www.malariagen.net/
QW0090-CxW	Gabon	SRA	ERR2000554	2014	www.malariagen.net/
QW0125-CxW	Gabon	SRA	ERR2000555	2014	www.malariagen.net/
QW0022-CW	Gabon	SRA	ERR2000557	2014	www.malariagen.net/
QW0035-CW	Gabon	SRA	ERR2000558	2014	www.malariagen.net/
QW0129-CW	Gabon	SRA	ERR2000559	2014	www.malariagen.net/
QW0010-CxW	Gabon	SRA	ERR2000560	2014	www.malariagen.net/
QW0023-CW	Gabon	SRA	ERR2000561	2014	www.malariagen.net/
QW0139-CxW	Gabon	SRA	ERR2000562	2014	www.malariagen.net/
QW0014-CW	Gabon	SRA	ERR2000563	2014	www.malariagen.net/
QW0025-CW	Gabon	SRA	ERR2000564	2014	www.malariagen.net/
QW0144-CxW	Gabon	SRA	ERR2000565	2014	www.malariagen.net/
QW0016-CW	Gabon	SRA	ERR2000566	2014	www.malariagen.net/
QW0027-CW	Gabon	SRA	ERR2000567	2014	www.malariagen.net/
QW0146-CW	Gabon	SRA	ERR2000568	2014	www.malariagen.net/
QW0018-CW	Gabon	SRA	ERR2000569	2014	www.malariagen.net/
QW0148-CW	Gabon	SRA	ERR2000570	2014	www.malariagen.net/
QW0019-CW	Gabon	SRA	ERR2000571	2014	www.malariagen.net/
QW0020-CW	Gabon	SRA	ERR2000572	2014	www.malariagen.net/
QW0031-CW	Gabon	SRA	ERR2000573	2014	www.malariagen.net/
QW0009-CW	Gabon	SRA	ERR2000574	2014	www.malariagen.net/
QW0021-CW	Gabon	SRA	ERR2000575	2014	www.malariagen.net/
QW0033-CW	Gabon	SRA	ERR2000576	2014	www.malariagen.net/
QW0046-CW	Gabon	SRA	ERR2000577	2014	www.malariagen.net/
QW0096-CW	Gabon	SRA	ERR2000578	2014	www.malariagen.net/
QW0109-CW	Gabon	SRA	ERR2000579	2014	www.malariagen.net/
QW0038-CW	Gabon	SRA	ERR2000580	2014	www.malariagen.net/
QW0049-CW	Gabon	SRA	ERR2000581	2014	www.malariagen.net/
QW0127-CW	Gabon	SRA	ERR2000582	2014	www.malariagen.net/
QW0100-CW	Gabon	SRA	ERR2000583	2014	www.malariagen.net/
QW0050-CW	Gabon	SRA	ERR2000584	2014	www.malariagen.net/
QW0101-CW	Gabon	SRA	ERR2000585	2014	www.malariagen.net/
QW0057-CW	Gabon	SRA	ERR2000586	2014	www.malariagen.net/
QW0064-CW	Gabon	SRA	ERR2000587	2014	www.malariagen.net/
QW0058-CW	Gabon	SRA	ERR2000588	2014	www.malariagen.net/
QW0041-CW	Gabon	SRA	ERR2000589	2014	www.malariagen.net/
QW0043-CW	Gabon	SRA	ERR2000591	2014	www.malariagen.net/
PA0134-C	Guinea	SRA	ERS041972	2011	10.7554/eLife.08714
PA0135-C	Guinea	SRA	ERS157461	2011	10.7554/eLife.08714
PA0136-C	Guinea	SRA	ERS157451	2011	10.7554/eLife.08714
PA0137-C	Guinea	SRA	ERS042009	2011	10.7554/eLife.08714
PA0138-C	Guinea	SRA	ERS041976	2011	10.7554/eLife.08714
PA0140-C	Guinea	SRA	ERS041990	2011	10.7554/eLife.08714
PA0142-C	Guinea	SRA	ERS042076	2011	10.7554/eLife.08714
PA0144-C	Guinea	SRA	ERS042041	2011	10.7554/eLife.08714
PA0145-C	Guinea	SRA	ERS041974	2011	10.7554/eLife.08714
PA0146-C	Guinea	SRA	ERS041979	2011	10.7554/eLife.08714
PA0147-C	Guinea	SRA	ERS042039	2011	10.7554/eLife.08714
PA0148-C	Guinea	SRA	ERS042054	2011	10.7554/eLife.08714
PA0149-C	Guinea	SRA	ERS042067	2011	10.7554/eLife.08714
PA0150-C	Guinea	SRA	ERS042081	2011	10.7554/eLife.08714
PA0151-C	Guinea	SRA	ERS042004	2011	10.7554/eLife.08714
PA0152-C	Guinea	SRA	ERS042063	2011	10.7554/eLife.08714
PA0153-C	Guinea	SRA	ERS042074	2011	10.7554/eLife.08714
PA0154-C	Guinea	SRA	ERS041971	2011	10.7554/eLife.08714
PA0155-C	Guinea	SRA	ERS042000	2011	10.7554/eLife.08714
PA0156-C	Guinea	SRA	ERS042005	2011	10.7554/eLife.08714
PA0157-C	Guinea	SRA	ERS041975	2011	10.7554/eLife.08714
PA0158-C	Guinea	SRA	ERS042033	2011	10.7554/eLife.08714
PA0159-C	Guinea	SRA	ERS042083	2011	10.7554/eLife.08714
PA0160-C	Guinea	SRA	ERS042087	2011	10.7554/eLife.08714
PA0161-C	Guinea	SRA	ERS041970	2011	10.7554/eLife.08714
PA0162-C	Guinea	SRA	ERS157469	2011	10.7554/eLife.08714
PA0163-C	Guinea	SRA	ERS042065	2011	10.7554/eLife.08714
PA0164-C	Guinea	SRA	ERS042030	2011	10.7554/eLife.08714
PA0165-C	Guinea	SRA	ERS042079	2011	10.7554/eLife.08714
PA0167-C	Guinea	SRA	ERS042108	2011	10.7554/eLife.08714
PA0168-C	Guinea	SRA	ERS042038	2011	10.7554/eLife.08714
PA0169-C	Guinea	SRA	ERS042040	2011	10.7554/eLife.08714
PA0171-C	Guinea	SRA	ERS042001	2011	10.7554/eLife.08714
PA0172-C	Guinea	SRA	ERS041968	2011	10.7554/eLife.08714
PA0173-C	Guinea	SRA	ERS042077	2011	10.7554/eLife.08714
PA0175-C	Guinea	SRA	ERS157504	2011	10.7554/eLife.08714
PA0176-C	Guinea	SRA	ERS042031	2011	10.7554/eLife.08714
PA0177-C	Guinea	SRA	ERS042085	2011	10.7554/eLife.08714
PA0178-C	Guinea	SRA	ERS042090	2011	10.7554/eLife.08714
PA0179-C	Guinea	SRA	ERS042089	2011	10.7554/eLife.08714
PA0180-C	Guinea	SRA	ERS041983	2011	10.7554/eLife.08714
PA0181-C	Guinea	SRA	ERS042103	2011	10.7554/eLife.08714
PA0182-C	Guinea	SRA	ERS042073	2011	10.7554/eLife.08714
PA0183-C	Guinea	SRA	ERS042062	2011	10.7554/eLife.08714
PA0184-C	Guinea	SRA	ERS042010	2011	10.7554/eLife.08714
PA0185-C	Guinea	SRA	ERS042046	2011	10.7554/eLife.08714
PA0186-C	Guinea	SRA	ERS042050	2011	10.7554/eLife.08714
PA0187-C	Guinea	SRA	ERS042104	2011	10.7554/eLife.08714
PA0188-C	Guinea	SRA	ERS042029	2011	10.7554/eLife.08714
PA0189-C	Guinea	SRA	ERS042112	2011	10.7554/eLife.08714
PA0190-C	Guinea	SRA	ERS041981	2011	10.7554/eLife.08714
PA0191-C	Guinea	SRA	ERS042109	2011	10.7554/eLife.08714
PA0192-C	Guinea	SRA	ERS042094	2011	10.7554/eLife.08714
PA0193-C	Guinea	SRA	ERS042055	2011	10.7554/eLife.08714
PA0195-C	Guinea	SRA	ERS042034	2011	10.7554/eLife.08714
PA0196-C	Guinea	SRA	ERS042051	2011	10.7554/eLife.08714
PA0197-C	Guinea	SRA	ERS042032	2011	10.7554/eLife.08714
PA0198-C	Guinea	SRA	ERS041987	2011	10.7554/eLife.08714
PA0199-C	Guinea	SRA	ERS042086	2011	10.7554/eLife.08714
PA0200-C	Guinea	SRA	ERS042097	2011	10.7554/eLife.08714
PA0201-C	Guinea	SRA	ERS041986	2011	10.7554/eLife.08714
PA0202-C	Guinea	SRA	ERS042057	2011	10.7554/eLife.08714
PA0203-C	Guinea	SRA	ERS041988	2011	10.7554/eLife.08714
PA0204-C	Guinea	SRA	ERS042042	2011	10.7554/eLife.08714
PA0205-C	Guinea	SRA	ERS042105	2011	10.7554/eLife.08714
PA0206-C	Guinea	SRA	ERS042056	2011	10.7554/eLife.08714
PA0207-C	Guinea	SRA	ERS042098	2011	10.7554/eLife.08714
PA0208-C	Guinea	SRA	ERS042088	2011	10.7554/eLife.08714
PA0209-C	Guinea	SRA	ERS042099	2011	10.7554/eLife.08714
PA0210-C	Guinea	SRA	ERS042111	2011	10.7554/eLife.08714
PA0211-C	Guinea	SRA	ERS042110	2011	10.7554/eLife.08714
PA0212-C	Guinea	SRA	ERS042113	2011	10.7554/eLife.08714
PA0213-C	Guinea	SRA	ERS042091	2011	10.7554/eLife.08714
PA0214-C	Guinea	SRA	ERS042002	2011	10.7554/eLife.08714
PA0215-C	Guinea	SRA	ERS042069	2011	10.7554/eLife.08714
PA0216-C	Guinea	SRA	ERS042102	2011	10.7554/eLife.08714
PA0217-C	Guinea	SRA	ERS042070	2011	10.7554/eLife.08714
PA0218-C	Guinea	SRA	ERS042027	2011	10.7554/eLife.08714
PA0219-C	Guinea	SRA	ERS042048	2011	10.7554/eLife.08714
PA0220-C	Guinea	SRA	ERS041999	2011	10.7554/eLife.08714
PA0221-C	Guinea	SRA	ERS042071	2011	10.7554/eLife.08714
PA0222-C	Guinea	SRA	ERS041992	2011	10.7554/eLife.08714
PA0223-C	Guinea	SRA	ERS042006	2011	10.7554/eLife.08714
PA0224-C	Guinea	SRA	ERS042049	2011	10.7554/eLife.08714
PA0225-C	Guinea	SRA	ERS042045	2011	10.7554/eLife.08714
PA0226-C	Guinea	SRA	ERS042035	2011	10.7554/eLife.08714
PA0227-C	Guinea	SRA	ERS042075	2011	10.7554/eLife.08714
PA0228-C	Guinea	SRA	ERS041997	2011	10.7554/eLife.08714
PA0229-C	Guinea	SRA	ERS042093	2011	10.7554/eLife.08714
PA0230-C	Guinea	SRA	ERS042107	2011	10.7554/eLife.08714
PA0231-C	Guinea	SRA	ERS041991	2011	10.7554/eLife.08714
PA0232-C	Guinea	SRA	ERS042028	2011	10.7554/eLife.08714
PA0233-C	Guinea	SRA	ERS041994	2011	10.7554/eLife.08714
PA0234-C	Guinea	SRA	ERS042106	2011	10.7554/eLife.08714
PA0237-C	Guinea	SRA	ERS042100	2011	10.7554/eLife.08714
PA0239-C	Guinea	SRA	ERS041993	2011	10.7554/eLife.08714
PA0240-C	Guinea	SRA	ERS041995	2011	10.7554/eLife.08714
PA0243-C	Guinea	SRA	ERS042012	2011	10.7554/eLife.08714
PA0245-C	Guinea	SRA	ERS041967	2011	10.7554/eLife.08714
PA0246-C	Guinea	SRA	ERS041998	2011	10.7554/eLife.08714
PA0249-C	Guinea	SRA	ERS042036	2011	10.7554/eLife.08714
PA0251-C	Guinea	SRA	ERS042101	2011	10.7554/eLife.08714
PA0253-C	Guinea	SRA	ERS041978	2011	10.7554/eLife.08714
PA0254-C	Guinea	SRA	ERS041989	2011	10.7554/eLife.08714
PA0255-C	Guinea	SRA	ERS042003	2011	10.7554/eLife.08714
PA0256-C	Guinea	SRA	ERS042082	2011	10.7554/eLife.08714
PA0257-C	Guinea	SRA	ERS042078	2011	10.7554/eLife.08714
PA0258-C	Guinea	SRA	ERS042011	2011	10.7554/eLife.08714
PA0260-C	Guinea	SRA	ERS042043	2011	10.7554/eLife.08714
PA0261-C	Guinea	SRA	ERS042066	2011	10.7554/eLife.08714
PA0262-C	Guinea	SRA	ERS042026	2011	10.7554/eLife.08714
PA0263-C	Guinea	SRA	ERS042084	2011	10.7554/eLife.08714
PA0266-C	Guinea	SRA	ERS157484	2011	10.7554/eLife.08714
PA0267-C	Guinea	SRA	ERS042013	2011	10.7554/eLife.08714
PA0269-C	Guinea	SRA	ERS042052	2011	10.7554/eLife.08714
PA0270-C	Guinea	SRA	ERS042044	2011	10.7554/eLife.08714
PA0290-C	Guinea	SRA	EGAN00001170647;ERS340317	2011	10.7554/eLife.08714
PA0298-C	Guinea	SRA	EGAN00001170653;ERS340325	2011	10.7554/eLife.08714
PA0300-C	Guinea	SRA	EGAN00001170655;ERS340327	2011	10.7554/eLife.08714
PA0302-C	Guinea	SRA	EGAN00001170657;ERS340329	2011	10.7554/eLife.08714
PA0337-C	Guinea	SRA	EGAN00001170691;ERS340364	2011	10.7554/eLife.08714
PA0341-C	Guinea	SRA	EGAN00001170695;ERS340368	2011	10.7554/eLife.08714
PA0349-C	Guinea	SRA	EGAN00001170703;ERS340376	2011	10.7554/eLife.08714
PC0001_C	Kenya	SRA	ERS010316	2007	10.7554/eLife.08714
PC0003_01	Kenya	SRA	ERS010403	2007	10.7554/eLife.08714
PC0004_01	Kenya	SRA	ERS010407; ERS010408	2007	10.7554/eLife.08714
PC0005_Cx	Kenya	SRA	ERS154460	2007	10.7554/eLife.08714
PC0007_C	Kenya	SRA	ERS010402; ERS010401	2007	10.7554/eLife.08714
PC0008_01	Kenya	SRA	ERS010457	2007	10.7554/eLife.08714
PC0009_C	Kenya	SRA	ERS010451	2007	10.7554/eLife.08714
PC0011_C	Kenya	SRA	ERS010415; ERS010416	2007	10.7554/eLife.08714
PC0012_C	Kenya	SRA	ERS010413; ERS010414	2007	10.7554/eLife.08714
PC0013_C	Kenya	SRA	ERS010411; ERS010412	2007	10.7554/eLife.08714
PC0019_C	Kenya	SRA	ERS010452	2007	10.7554/eLife.08714
PC0023_C	Kenya	SRA	ERS010453	2007	10.7554/eLife.08714
PC0026_C	Kenya	SRA	ERS010435	2007	10.7554/eLife.08714
PC0030_C	Kenya	SRA	ERS010438	2007	10.7554/eLife.08714
PC0031_C	Kenya	SRA	ERS010454	2007	10.7554/eLife.08714
PC0032_C	Kenya	SRA	ERS010455	2007	10.7554/eLife.08714
PC0033_C	Kenya	SRA	ERS010456	2007	10.7554/eLife.08714
PC0044_C	Kenya	SRA	ERS016367	2007	10.7554/eLife.08714
PC0046_C	Kenya	SRA	ERS016368	2007	10.7554/eLife.08714
PC0047_C	Kenya	SRA	ERS010641	2007	10.7554/eLife.08714
PC0051_C	Kenya	SRA	ERS010643;ERS010674	2007	10.7554/eLife.08714
PC0053_C	Kenya	SRA	ERS087025	2007	10.7554/eLife.08714
PC0054_C	Kenya	SRA	ERS016370	2007	10.7554/eLife.08714
PC0057_C	Kenya	SRA	ERS016372	2007	10.7554/eLife.08714
PC0058_C	Kenya	SRA	ERS010644	2007	10.7554/eLife.08714
PC0061_C	Kenya	SRA	ERS016374	2007	10.7554/eLife.08714
PC0063_C	Kenya	SRA	ERS010639	2007	10.7554/eLife.08714
PC0064_C	Kenya	SRA	ERS010638	2007	10.7554/eLife.08714
PC0066_C	Kenya	SRA	ERS157472	2007	10.7554/eLife.08714
PC0067_C	Kenya	SRA	ERS157464	2007	10.7554/eLife.08714
PC0068_C	Kenya	SRA	ERS010640	2007	10.7554/eLife.08714
PC0069_C	Kenya	SRA	ERS017458	2007	10.7554/eLife.08714
PC0070_C	Kenya	SRA	ERS017459	2007	10.7554/eLife.08714
PC0071_C	Kenya	SRA	ERS017460	2007	10.7554/eLife.08714
PC0073_C	Kenya	SRA	ERS017461	2007	10.7554/eLife.08714
PC0074_C	Kenya	SRA	ERS017455	2007	10.7554/eLife.08714
PC0075_C	Kenya	SRA	ERS017457	2007	10.7554/eLife.08714
PC0077_C	Kenya	SRA	ERS016375	2007	10.7554/eLife.08714
PC0078_C	Kenya	SRA	ERS016376	2007	10.7554/eLife.08714
PC0085_C	Kenya	SRA	ERS132626	2007	10.7554/eLife.08714
PC0097_C	Kenya	SRA	ERS132628	2007	10.7554/eLife.08714
PC0103_C	Kenya	SRA	ERS132629	2007	10.7554/eLife.08714
PC0104_C	Kenya	SRA	ERS074223	2007	10.7554/eLife.08714
PC0107_C	Kenya	SRA	ERS074224	2007	10.7554/eLife.08714
PC0113_C	Kenya	SRA	ERS074225	2007	10.7554/eLife.08714
PC0118_C	Kenya	SRA	ERS074226	2007	10.7554/eLife.08714
PC0122_C	Kenya	SRA	ERS074227	2007	10.7554/eLife.08714
IGS-KEN-001	Kenya	IGS	SAMN08815878	2017	10.1038/s41598-021-94911-0
IGS-KEN-003	Kenya	IGS	SAMN08815879	2017	10.1038/s41598-021-94911-0
IGS-KEN-005	Kenya	IGS	SAMN08815880	2017	10.1038/s41598-021-94911-0
IGS-KEN-006	Kenya	IGS	SAMN08815881	2017	10.1038/s41598-021-94911-0
IGS-MWI-006sA	Malawi	IGS	SAMN08815771	2015	10.1038/s41598-021-94911-0
IGS-MWI-007sA	Malawi	IGS	SAMN08815772	2015	10.1038/s41598-021-94911-0
IGS-MWI-008sA	Malawi	IGS	SAMN08815773	2015	10.1038/s41598-021-94911-0
IGS-MWI-009sA	Malawi	IGS	SAMN08815774	2015	10.1038/s41598-021-94911-0
IGS-MWI-010sA	Malawi	IGS	SAMN08815775	2015	10.1038/s41598-021-94911-0
IGS-MWI-011sA	Malawi	IGS	SAMN08815776	2015	10.1038/s41598-021-94911-0
IGS-MWI-012sA	Malawi	IGS	SAMN08815777	2015	10.1038/s41598-021-94911-0
IGS-MWI-013sA	Malawi	IGS	SAMN08815778	2015	10.1038/s41598-021-94911-0
IGS-MWI-014sA	Malawi	IGS	SAMN08815779	2015	10.1038/s41598-021-94911-0
IGS-MWI-015sA	Malawi	IGS	SAMN08815780	2015	10.1038/s41598-021-94911-0
IGS-MWI-016sA	Malawi	IGS	SAMN08815781	2015	10.1038/s41598-021-94911-0
IGS-MWI-017sA	Malawi	IGS	SAMN08815782	2015	10.1038/s41598-021-94911-0
IGS-MWI-018sA	Malawi	IGS	SAMN08815783	2016	10.1038/s41598-021-94911-0
IGS-MWI-019sA	Malawi	IGS	SAMN08815784	2016	10.1038/s41598-021-94911-0
IGS-MWI-020sA	Malawi	IGS	SAMN08815785	2016	10.1038/s41598-021-94911-0
IGS-MWI-021sA	Malawi	IGS	SAMN08815786	2016	10.1038/s41598-021-94911-0
IGS-MWI-022sA	Malawi	IGS	SAMN08815787	2015	10.1038/s41598-021-94911-0
IGS-MWI-023sA	Malawi	IGS	SAMN08815788	2016	10.1038/s41598-021-94911-0
IGS-MWI-024sA	Malawi	IGS	SAMN08815789	2014	10.1038/s41598-021-94911-0
IGS-MWI-025sA	Malawi	IGS	SAMN08815790	2014	10.1038/s41598-021-94911-0
IGS-MWI-026sA	Malawi	IGS	SAMN08815791	2015	10.1038/s41598-021-94911-0
IGS-MWI-027sA	Malawi	IGS	SAMN08815792	2016	10.1038/s41598-021-94911-0
IGS-MWI-028sA	Malawi	IGS	SAMN08815793	2016	10.1038/s41598-021-94911-0
IGS-MWI-029sA	Malawi	IGS	SAMN08815794	2016	10.1038/s41598-021-94911-0
IGS-MWI-030sA	Malawi	IGS	SAMN08815795	2016	10.1038/s41598-021-94911-0
IGS-MWI-031sA	Malawi	IGS	SAMN08815796	2016	10.1038/s41598-021-94911-0
IGS-MWI-032sA	Malawi	IGS	SAMN08815797	2016	10.1038/s41598-021-94911-0
IGS-MWI-033sA	Malawi	IGS	SAMN08815798	2015	10.1038/s41598-021-94911-0
IGS-MWI-034sA	Malawi	IGS	SAMN08815799	2015	10.1038/s41598-021-94911-0
IGS-MWI-035sA	Malawi	IGS	SAMN08815800	2016	10.1038/s41598-021-94911-0
IGS-MWI-036sA	Malawi	IGS	SAMN08815801	2016	10.1038/s41598-021-94911-0
IGS-MWI-037sA	Malawi	IGS	SAMN08815802	2016	10.1038/s41598-021-94911-0
IGS-MWI-038sA	Malawi	IGS	SAMN08815803	2014	10.1038/s41598-021-94911-0
IGS-MWI-039sA	Malawi	IGS	SAMN08815804	2014	10.1038/s41598-021-94911-0
IGS-MWI-040sA	Malawi	IGS	SAMN08815805	2015	10.1038/s41598-021-94911-0
IGS-MWI-041sA	Malawi	IGS	SAMN08815806	2015	10.1038/s41598-021-94911-0
IGS-MWI-042sA	Malawi	IGS	SAMN08815807	2016	10.1038/s41598-021-94911-0
IGS-MWI-043sA	Malawi	IGS	SAMN08815808	2015	10.1038/s41598-021-94911-0
IGS-MWI-044sA	Malawi	IGS	SAMN08815809	2015	10.1038/s41598-021-94911-0
IGS-MWI-045sA	Malawi	IGS	SAMN08815810	2015	10.1038/s41598-021-94911-0
IGS-MWI-046sA	Malawi	IGS	SAMN08815811	2014	10.1038/s41598-021-94911-0
IGS-MWI-047sA	Malawi	IGS	SAMN08815812	2015	10.1038/s41598-021-94911-0
IGS-MWI-048sA	Malawi	IGS	SAMN08815813	2015	10.1038/s41598-021-94911-0
IGS-MWI-049sA	Malawi	IGS	SAMN08815814	2015	10.1038/s41598-021-94911-0
IGS-MWI-050sA	Malawi	IGS	SAMN08815815	2015	10.1038/s41598-021-94911-0
IGS-MWI-051sA	Malawi	IGS	SAMN08815816	2016	10.1038/s41598-021-94911-0
IGS-MWI-052sA	Malawi	IGS	SAMN08815817	2015	10.1038/s41598-021-94911-0
IGS-MWI-053sA	Malawi	IGS	SAMN08815818	2016	10.1038/s41598-021-94911-0
IGS-MWI-054sA	Malawi	IGS	SAMN08815819	2015	10.1038/s41598-021-94911-0
IGS-MWI-055sA	Malawi	IGS	SAMN08815820	2015	10.1038/s41598-021-94911-0
IGS-MWI-056sA	Malawi	IGS	SAMN08815821	2015	10.1038/s41598-021-94911-0
IGS-MWI-057sA	Malawi	IGS	SAMN08815822	2015	10.1038/s41598-021-94911-0
IGS-MWI-058sA	Malawi	IGS	SAMN08815823	2015	10.1038/s41598-021-94911-0
IGS-MWI-059sA	Malawi	IGS	SAMN08815824	2016	10.1038/s41598-021-94911-0
IGS-MWI-060sA	Malawi	IGS	SAMN08815825	2015	10.1038/s41598-021-94911-0
IGS-MWI-061sA	Malawi	IGS	SAMN08815826	2015	10.1038/s41598-021-94911-0
IGS-MWI-062sA	Malawi	IGS	SAMN08815827	2015	10.1038/s41598-021-94911-0
IGS-MWI-063sA	Malawi	IGS	SAMN08815828	2016	10.1038/s41598-021-94911-0
IGS-MWI-064sA	Malawi	IGS	SAMN08815829	2015	10.1038/s41598-021-94911-0
IGS-MWI-065sA	Malawi	IGS	SAMN08815830	2015	10.1038/s41598-021-94911-0
IGS-MWI-066sA	Malawi	IGS	SAMN08815831	2015	10.1038/s41598-021-94911-0
IGS-MWI-067sA	Malawi	IGS	SAMN08815832	2015	10.1038/s41598-021-94911-0
IGS-MWI-068sA	Malawi	IGS	SAMN08815833	2015	10.1038/s41598-021-94911-0
IGS-MWI-069sA	Malawi	IGS	SAMN08815834	2015	10.1038/s41598-021-94911-0
IGS-MWI-070sA	Malawi	IGS	SAMN08815835	2015	10.1038/s41598-021-94911-0
IGS-MWI-071sA	Malawi	IGS	SAMN08815836	2014	10.1038/s41598-021-94911-0
IGS-MWI-072sA	Malawi	IGS	SAMN08815837	2014	10.1038/s41598-021-94911-0
IGS-MWI-073sA	Malawi	IGS	SAMN08815838	2015	10.1038/s41598-021-94911-0
IGS-MWI-074sA	Malawi	IGS	SAMN08815839	2016	10.1038/s41598-021-94911-0
IGS-MWI-075sA	Malawi	IGS	SAMN08815840	2016	10.1038/s41598-021-94911-0
IGS-MWI-076sA	Malawi	IGS	SAMN08815841	2014	10.1038/s41598-021-94911-0
IGS-MWI-077sA	Malawi	IGS	SAMN08815842	2015	10.1038/s41598-021-94911-0
IGS-MWI-078sA	Malawi	IGS	SAMN08815843	2015	10.1038/s41598-021-94911-0
IGS-MWI-079sA	Malawi	IGS	SAMN08815844	2015	10.1038/s41598-021-94911-0
IGS-MWI-080sA	Malawi	IGS	SAMN08815845	2015	10.1038/s41598-021-94911-0
IGS-MWI-081sA	Malawi	IGS	SAMN08815846	2015	10.1038/s41598-021-94911-0
IGS-MWI-082sA	Malawi	IGS	SAMN08815847	2015	10.1038/s41598-021-94911-0
IGS-MWI-083sA	Malawi	IGS	SAMN08815848	2015	10.1038/s41598-021-94911-0
IGS-MWI-084sA	Malawi	IGS	SAMN08815849	2015	10.1038/s41598-021-94911-0
IGS-MWI-085sA	Malawi	IGS	SAMN08815850	2015	10.1038/s41598-021-94911-0
IGS-MWI-086sA	Malawi	IGS	SAMN08815851	2016	10.1038/s41598-021-94911-0
IGS-MWI-087sA	Malawi	IGS	SAMN08815852	2015	10.1038/s41598-021-94911-0
IGS-MWI-088sA	Malawi	IGS	SAMN08815853	2015	10.1038/s41598-021-94911-0
IGS-MWI-089sA	Malawi	IGS	SAMN08815854	2016	10.1038/s41598-021-94911-0
IGS-MWI-090sA	Malawi	IGS	SAMN08815855	2015	10.1038/s41598-021-94911-0
IGS-MWI-091sA	Malawi	IGS	SAMN08815856	2015	10.1038/s41598-021-94911-0
IGS-MWI-092sA	Malawi	IGS	SAMN08815857	2016	10.1038/s41598-021-94911-0
IGS-MWI-093sA	Malawi	IGS	SAMN08815858	2015	10.1038/s41598-021-94911-0
IGS-MWI-094sA	Malawi	IGS	SAMN08815859	2016	10.1038/s41598-021-94911-0
IGS-MWI-095sA	Malawi	IGS	SAMN08815860	2016	10.1038/s41598-021-94911-0
IGS-MWI-096sA	Malawi	IGS	SAMN08815861	2016	10.1038/s41598-021-94911-0
IGS-MWI-097sA	Malawi	IGS	SAMN08815862	2015	10.1038/s41598-021-94911-0
IGS-MWI-098sA	Malawi	IGS	SAMN08815863	2016	10.1038/s41598-021-94911-0
IGS-MWI-099sA	Malawi	IGS	SAMN08815864	2016	10.1038/s41598-021-94911-0
IGS-MWI-100sA	Malawi	IGS	SAMN08815865	2016	10.1038/s41598-021-94911-0
IGS-MWI-101sA	Malawi	IGS	SAMN08815866	2016	10.1038/s41598-021-94911-0
IGS-MWI-102sA	Malawi	IGS	SAMN08815867	2016	10.1038/s41598-021-94911-0
IGS-MWI-103sA	Malawi	IGS	SAMN08815868	2016	10.1038/s41598-021-94911-0
IGS-MWI-104sA	Malawi	IGS	SAMN08815869	2016	10.1038/s41598-021-94911-0
IGS-MWI-105sA	Malawi	IGS	SAMN08815870	2016	10.1038/s41598-021-94911-0
IGS-MWI-106sA	Malawi	IGS	SAMN08815871	2016	10.1038/s41598-021-94911-0
IGS-MWI-107sA	Malawi	IGS	SAMN08815872	2016	10.1038/s41598-021-94911-0
IGS-MWI-108sA	Malawi	IGS	SAMN08815873	2016	10.1038/s41598-021-94911-0
IGS-MWI-109sA	Malawi	IGS	SAMN08815874	2016	10.1038/s41598-021-94911-0
IGS-MWI-110sA	Malawi	IGS	SAMN08815875	2016	10.1038/s41598-021-94911-0
IGS-MWI-111sA	Malawi	IGS	SAMN08815876	2016	10.1038/s41598-021-94911-0
IGS-MWI-112sA	Malawi	IGS	SAMN08815877	2016	10.1038/s41598-021-94911-0
IGS-MLW-001	Malawi	IGS	SAMN06175827	2007	10.1038/s41598-021-94911-0
IGS-MLW-005	Malawi	IGS	SAMN06175831	2007	10.1038/s41598-021-94911-0
IGS-MLW-002	Malawi	IGS	SAMN06175828	2007	10.1038/s41598-021-94911-0
IGS-MWI-224sA	Malawi	IGS	SAMN08849490	2008	10.1038/s41598-021-94911-0
IGS-MWI-225sA	Malawi	IGS	SAMN08849491	2008	10.1038/s41598-021-94911-0
IGS-MWI-226sA	Malawi	IGS	SAMN08849492	2008	10.1038/s41598-021-94911-0
IGS-MWI-227sA	Malawi	IGS	SAMN08849493	2008	10.1038/s41598-021-94911-0
IGS-MWI-228sA	Malawi	IGS	SAMN08849494	2008	10.1038/s41598-021-94911-0
IGS-MLW-003	Malawi	IGS	SAMN06175829	2008	10.1038/s41598-021-94911-0
IGS-MWI-229sA	Malawi	IGS	SAMN08849495	2008	10.1038/s41598-021-94911-0
IGS-MWI-230sA	Malawi	IGS	SAMN08849496	2008	10.1038/s41598-021-94911-0
IGS-MWI-231sA	Malawi	IGS	SAMN08849497	2008	10.1038/s41598-021-94911-0
IGS-MLW-004	Malawi	IGS	SAMN06175830	2008	10.1038/s41598-021-94911-0
IGS-MWI-232sA	Malawi	IGS	SAMN08849498	2008	10.1038/s41598-021-94911-0
IGS-MWI-233sA	Malawi	IGS	SAMN08849499	2008	10.1038/s41598-021-94911-0
IGS-MWI-234sA	Malawi	IGS	SAMN08849500	2008	10.1038/s41598-021-94911-0
IGS-MWI-235sA	Malawi	IGS	SAMN08849501	2008	10.1038/s41598-021-94911-0
IGS-MWI-236sA	Malawi	IGS	SAMN08849502	2008	10.1038/s41598-021-94911-0
IGS-MWI-237sA	Malawi	IGS	SAMN08849503	2008	10.1038/s41598-021-94911-0
IGS-MWI-238sA	Malawi	IGS	SAMN08849504	2008	10.1038/s41598-021-94911-0
IGS-MWI-239sA	Malawi	IGS	SAMN08849505	2008	10.1038/s41598-021-94911-0
IGS-MWI-240sA	Malawi	IGS	SAMN08849506	2008	10.1038/s41598-021-94911-0
IGS-MWI-241sA	Malawi	IGS	SAMN08849507	2008	10.1038/s41598-021-94911-0
IGS-MWI-242sA	Malawi	IGS	SAMN08849508	2008	10.1038/s41598-021-94911-0
IGS-MWI-243sA	Malawi	IGS	SAMN08849509	2008	10.1038/s41598-021-94911-0
IGS-MWI-244sA	Malawi	IGS	SAMN08849510	2008	10.1038/s41598-021-94911-0
IGS-MWI-245sA	Malawi	IGS	SAMN08849511	2008	10.1038/s41598-021-94911-0
IGS-MWI-246sA	Malawi	IGS	SAMN08849512	2008	10.1038/s41598-021-94911-0
IGS-MWI-247sA	Malawi	IGS	SAMN08849513	2008	10.1038/s41598-021-94911-0
IGS-MWI-248sA	Malawi	IGS	SAMN08849514	2008	10.1038/s41598-021-94911-0
IGS-MWI-249sA	Malawi	IGS	SAMN08849515	2008	10.1038/s41598-021-94911-0
IGS-MWI-250sA	Malawi	IGS	SAMN08849516	2008	10.1038/s41598-021-94911-0
IGS-MWI-251sA	Malawi	IGS	SAMN08849517	2008	10.1038/s41598-021-94911-0
IGS-MWI-257	Malawi	IGS	SAMN08849526	2008	10.1038/s41598-021-94911-0
IGS-MWI-257sA	Malawi	IGS	SAMN08849527	2008	10.1038/s41598-021-94911-0
IGS-MWI-252sA	Malawi	IGS	SAMN08849518	2008	10.1038/s41598-021-94911-0
IGS-MWI-253sA	Malawi	IGS	SAMN08849519	2008	10.1038/s41598-021-94911-0
IGS-MWI-256	Malawi	IGS	SAMN08849524	2008	10.1038/s41598-021-94911-0
IGS-MWI-256sA	Malawi	IGS	SAMN08849525	2008	10.1038/s41598-021-94911-0
IGS-MWI-255sA	Malawi	IGS	SAMN08849523	2015	10.1038/s41598-021-94911-0
IGS-MWI-254	Malawi	IGS	SAMN08849520	2015	10.1038/s41598-021-94911-0
IGS-MWI-254sA	Malawi	IGS	SAMN08849521	2015	10.1038/s41598-021-94911-0
IGS-MWI-258	Malawi	IGS	SAMN08849528	2015	10.1038/s41598-021-94911-0
303.1	Mali	IGS	SAMN02373818	2010	10.1186/s13073-019-0708-9
309.1	Mali	IGS	SAMN02373653	2010	10.1186/s13073-019-0708-9
318.1	Mali	IGS	SAMN02373819	2010	10.1186/s13073-019-0708-9
326.1	Mali	IGS	SAMN02373656	2010	10.1186/s13073-019-0708-9
327.1	Mali	IGS	SAMN02373820	2010	10.1186/s13073-019-0708-9
365.1	Mali	IGS	SAMN02373821	2010	10.1186/s13073-019-0708-9
366.1	Mali	IGS	SAMN02373822	2010	10.1186/s13073-019-0708-9
377.1	Mali	IGS	SAMN02374901	2010	10.1186/s13073-019-0708-9
383.1	Mali	IGS	SAMN02374900	2010	10.1186/s13073-019-0708-9
397.1	Mali	IGS	SAMN02374902	2010	10.1186/s13073-019-0708-9
398.1	Mali	IGS	SAMN02374907	2010	10.1186/s13073-019-0708-9
58.1	Mali	IGS	SAMN02374945	2010	10.1186/s13073-019-0708-9
IGS-MLI-004	Mali	IGS	SAMN06175785	2010	10.1186/s13073-019-0708-9
IGS-MLI-005	Mali	IGS	SAMN06175786	2010	10.1186/s13073-019-0708-9
IGS-MLI-006	Mali	IGS	SAMN06175787	2010	10.1186/s13073-019-0708-9
IGS-MLI-007	Mali	IGS	SAMN06175788	2010	10.1186/s13073-019-0708-9
IGS-MLI-008	Mali	IGS	SAMN06175789	2010	10.1186/s13073-019-0708-9
IGS-MLI-010	Mali	IGS	SAMN06175791	2010	10.1186/s13073-019-0708-9
IGS-MLI-011	Mali	IGS	SAMN06175792	2010	10.1186/s13073-019-0708-9
IGS-MLI-012	Mali	IGS	SAMN06175793	2010	10.1186/s13073-019-0708-9
IGS-MLI-013	Mali	IGS	SAMN06175794	2010	10.1186/s13073-019-0708-9
IGS-MLI-014	Mali	IGS	SAMN06175795	2010	10.1186/s13073-019-0708-9
IGS-MLI-015	Mali	IGS	SAMN06175796	2010	10.1186/s13073-019-0708-9
IGS-MLI-016	Mali	IGS	SAMN06175797	2010	10.1186/s13073-019-0708-9
IGS-MLI-001	Mali	IGS	SAMN06175782	2010	10.1186/s13073-019-0708-9
IGS-MLI-017	Mali	IGS	SAMN06175798	2010	10.1186/s13073-019-0708-9
IGS-MLI-018	Mali	IGS	SAMN06175799	2010	10.1186/s13073-019-0708-9
IGS-MLI-019	Mali	IGS	SAMN06175800	2010	10.1186/s13073-019-0708-9
IGS-MLI-020	Mali	IGS	SAMN06175801	2010	10.1186/s13073-019-0708-9
IGS-MLI-023	Mali	IGS	SAMN06175804	2010	10.1186/s13073-019-0708-9
IGS-MLI-024	Mali	IGS	SAMN06175805	2010	10.1186/s13073-019-0708-9
IGS-MLI-025	Mali	IGS	SAMN06175806	2010	10.1186/s13073-019-0708-9
IGS-MLI-027	Mali	IGS	SAMN06175808	2010	10.1186/s13073-019-0708-9
IGS-MLI-029	Mali	IGS	SAMN06175810	2010	10.1186/s13073-019-0708-9
IGS-MLI-030	Mali	IGS	SAMN06175811	2010	10.1186/s13073-019-0708-9
IGS-MLI-032	Mali	IGS	SAMN06175813	2010	10.1186/s13073-019-0708-9
IGS-MLI-033	Mali	IGS	SAMN06175814	2010	10.1186/s13073-019-0708-9
IGS-MLI-035	Mali	IGS	SAMN06175816	2010	10.1186/s13073-019-0708-9
IGS-MLI-037	Mali	IGS	SAMN06175818	2010	10.1186/s13073-019-0708-9
IGS-MLI-038	Mali	IGS	SAMN06175819	2010	10.1186/s13073-019-0708-9
IGS-MLI-039	Mali	IGS	SAMN06175820	2010	10.1186/s13073-019-0708-9
IGS-MLI-040	Mali	IGS	SAMN06175821	2010	10.1186/s13073-019-0708-9
IGS-MLI-041	Mali	IGS	SAMN06175822	2010	10.1186/s13073-019-0708-9
IGS-MLI-042	Mali	IGS	SAMN06175823	2010	10.1186/s13073-019-0708-9
IGS-MLI-044	Mali	IGS	SAMN06175825	2010	10.1186/s13073-019-0708-9
IGS-MLI-002	Mali	IGS	SAMN06175783	2002	10.1016/j.molbiopara.2006.08.004
IGS-MLI-152	Mali	IGS	SAMN10286359	2002	10.1016/j.molbiopara.2006.08.005
IGS-MLI-153	Mali	IGS	SAMN10286360	2002	10.1016/j.molbiopara.2006.08.005
IGS-MLI-156	Mali	IGS	SAMN10286363	2002	10.1016/j.molbiopara.2006.08.005
IGS-MLI-154	Mali	IGS	SAMN10286361	2002	10.1016/j.molbiopara.2006.08.005
IGS-MLI-155	Mali	IGS	SAMN10286362	2002	10.1016/j.molbiopara.2006.08.005
IGS-MLI-157	Mali	IGS	SAMN10286364	2002	10.1016/j.molbiopara.2006.08.005
IGS-MLI-158	Mali	IGS	SAMN10286365	2002	10.1016/j.molbiopara.2006.08.005
IGS-MLI-159	Mali	IGS	SAMN10286366	2002	10.1016/j.molbiopara.2006.08.005
IGS-MLI-160	Mali	IGS	SAMN10286367	2002	10.1016/j.molbiopara.2006.08.005
IGS-MLI-167	Mali	IGS	SAMN10286374	2002	10.1016/j.molbiopara.2006.08.005
IGS-MLI-161	Mali	IGS	SAMN10286368	2002	10.1016/j.molbiopara.2006.08.005
IGS-MLI-164	Mali	IGS	SAMN10286371	2002	10.1016/j.molbiopara.2006.08.005
IGS-MLI-168	Mali	IGS	SAMN10286375	2002	10.1016/j.molbiopara.2006.08.005
IGS-MLI-162	Mali	IGS	SAMN10286369	2002	10.1016/j.molbiopara.2006.08.005
IGS-MLI-169	Mali	IGS	SAMN10286376	2002	10.1016/j.molbiopara.2006.08.005
IGS-MLI-163	Mali	IGS	SAMN10286370	2002	10.1016/j.molbiopara.2006.08.005
IGS-MLI-171	Mali	IGS	SAMN10286378	2002	10.1016/j.molbiopara.2006.08.005
IGS-MLI-165	Mali	IGS	SAMN10286372	2002	10.1016/j.molbiopara.2006.08.005
IGS-MLI-166	Mali	IGS	SAMN10286373	2002	10.1016/j.molbiopara.2006.08.005
IGS-MLI-170	Mali	IGS	SAMN10286377	2002	10.1016/j.molbiopara.2006.08.005
IGS-MLI-177	Mali	IGS	SAMN10286384	2002	10.1016/j.molbiopara.2006.08.005
IGS-MLI-173	Mali	IGS	SAMN10286380	2002	10.1016/j.molbiopara.2006.08.005
IGS-MLI-174	Mali	IGS	SAMN10286381	2002	10.1016/j.molbiopara.2006.08.005
IGS-MLI-183	Mali	IGS	SAMN10286390	2002	10.1016/j.molbiopara.2006.08.005
IGS-MLI-175	Mali	IGS	SAMN10286382	2002	10.1016/j.molbiopara.2006.08.005
IGS-MLI-172	Mali	IGS	SAMN10286379	2002	10.1016/j.molbiopara.2006.08.005
IGS-MLI-176	Mali	IGS	SAMN10286383	2002	10.1016/j.molbiopara.2006.08.005
IGS-MLI-179	Mali	IGS	SAMN10286386	2002	10.1016/j.molbiopara.2006.08.005
IGS-MLI-180	Mali	IGS	SAMN10286387	2002	10.1016/j.molbiopara.2006.08.005
IGS-MLI-178	Mali	IGS	SAMN10286385	2002	10.1016/j.molbiopara.2006.08.005
IGS-MLI-185	Mali	IGS	SAMN10286392	2002	10.1016/j.molbiopara.2006.08.005
IGS-MLI-181	Mali	IGS	SAMN10286388	2002	10.1016/j.molbiopara.2006.08.005
IGS-MLI-182	Mali	IGS	SAMN10286389	2002	10.1016/j.molbiopara.2006.08.005
IGS-MLI-186	Mali	IGS	SAMN10286393	2002	10.1016/j.molbiopara.2006.08.005
IGS-MLI-184	Mali	IGS	SAMN10286391	2002	10.1016/j.molbiopara.2006.08.005
IGS-MLI-003	Mali	IGS	SAMN06175784	2002	10.1016/j.molbiopara.2006.08.005
IGS-MLI-187	Mali	IGS	SAMN10286394	2002	10.1016/j.molbiopara.2006.08.005
IGS-MLI-188	Mali	IGS	SAMN10286395	2002	10.1016/j.molbiopara.2006.08.005
IGS-MLI-189	Mali	IGS	SAMN10286396	2002	10.1016/j.molbiopara.2006.08.005
IGS-MLI-190	Mali	IGS	SAMN10286397	2002	10.1016/j.molbiopara.2006.08.005
IGS-MLI-192	Mali	IGS	SAMN10286399	2002	10.1016/j.molbiopara.2006.08.005
IGS-MLI-191	Mali	IGS	SAMN10286398	2002	10.1016/j.molbiopara.2006.08.005
IGS-MLI-193	Mali	IGS	SAMN10286400	2002	10.1016/j.molbiopara.2006.08.005
IGS-MLI-194	Mali	IGS	SAMN10286401	2002	10.1016/j.molbiopara.2006.08.005
SPT22243	Mozambique	SRA	ERR2891370	2014	www.malariagen.net/
SPT22261	Mozambique	SRA	ERR2891372	2015	www.malariagen.net/
SPT22274	Mozambique	SRA	ERR2891381	2015	www.malariagen.net/
SPT22220	Mozambique	SRA	ERR2891383	2014	www.malariagen.net/
SPT22248	Mozambique	SRA	ERR2891384	2015	www.malariagen.net/
SPT22204	Mozambique	SRA	ERR2891389	2014	www.malariagen.net/
SPT22270	Mozambique	SRA	ERR2891391	2015	www.malariagen.net/
SPT22252	Mozambique	SRA	ERR2891395	2015	www.malariagen.net/
SPT22273	Mozambique	SRA	ERR2891398	2015	www.malariagen.net/
SPT22222	Mozambique	SRA	ERR2891401	2014	www.malariagen.net/
SPT22211	Mozambique	SRA	ERR2891402	2014	www.malariagen.net/
SPT22201	Mozambique	SRA	ERR2891404	2014	www.malariagen.net/
SPT22227	Mozambique	SRA	ERR2891406	2014	www.malariagen.net/
SPT22254	Mozambique	SRA	ERR2891411	2015	www.malariagen.net/
SPT22256	Mozambique	SRA	ERR2891418	2015	www.malariagen.net/
SPT22223	Mozambique	SRA	ERR2891421	2014	www.malariagen.net/
SPT22258	Mozambique	SRA	ERR2891424	2015	www.malariagen.net/
SPT22282	Mozambique	SRA	ERR2891430	2015	www.malariagen.net/
SPT22240	Mozambique	SRA	ERR2891434	2014	www.malariagen.net/
SPT22214	Mozambique	SRA	ERR2891441	2014	www.malariagen.net/
SPT22251	Mozambique	SRA	ERR2891442	2015	www.malariagen.net/
SPT22241	Mozambique	SRA	ERR2891445	2014	www.malariagen.net/
SPT22253	Mozambique	SRA	ERR2891446	2015	www.malariagen.net/
SPT22221	Mozambique	SRA	ERR2891447	2014	www.malariagen.net/
SPT22278	Mozambique	SRA	ERR2891448	2015	www.malariagen.net/
SPT22255	Mozambique	SRA	ERR2891449	2015	www.malariagen.net/
SPT22249	Mozambique	SRA	ERR2891451	2015	www.malariagen.net/
SPT22200	Mozambique	SRA	ERR2891452	2014	www.malariagen.net/
SPT22207	Mozambique	SRA	ERR2891453	2014	www.malariagen.net/
SPT22265	Mozambique	SRA	ERR2891455	2015	www.malariagen.net/
SPT22230	Mozambique	SRA	ERR2891456	2014	www.malariagen.net/
SPT22238	Mozambique	SRA	ERR2891457	2014	www.malariagen.net/
SPT22213	Mozambique	SRA	ERR2891459	2014	www.malariagen.net/
SPT22281	Mozambique	SRA	ERR2891460	2015	www.malariagen.net/
QJ0006-C	Nigeria	SRA	ERR1172588	2014	www.malariagen.net/
QJ0007-C	Nigeria	SRA	ERR1172589	2014	www.malariagen.net/
QJ0008-C	Nigeria	SRA	ERR1172590	2014	www.malariagen.net/
QJ0009-C	Nigeria	SRA	ERR1172591	2014	www.malariagen.net/
QJ0010-C	Nigeria	SRA	ERR1172592	2014	www.malariagen.net/
QJ0015-C	Nigeria	SRA	ERR1172593	2014	www.malariagen.net/
QJ0018-C	Nigeria	SRA	ERR1172594	2014	www.malariagen.net/
QJ0019-C	Nigeria	SRA	ERR1172595	2014	www.malariagen.net/
QJ0159-C	Nigeria	SRA	ERR1172603	2014	www.malariagen.net/
QJ0160-C	Nigeria	SRA	ERR1172604	2014	www.malariagen.net/
QJ0161-C	Nigeria	SRA	ERR1172605	2014	www.malariagen.net/
QJ0162-C	Nigeria	SRA	ERR1172606	2014	www.malariagen.net/
QJ0163-C	Nigeria	SRA	ERR1172607	2014	www.malariagen.net/
QJ0164-C	Nigeria	SRA	ERR1172608	2014	www.malariagen.net/
QJ0167-C	Nigeria	SRA	ERR1172609	2014	www.malariagen.net/
QJ0168-C	Nigeria	SRA	ERR1172610	2014	www.malariagen.net/
QJ0169-C	Nigeria	SRA	ERR1172611	2014	www.malariagen.net/
QJ0094-C	Nigeria	SRA	ERR1172613	2014	www.malariagen.net/
QJ0170-C	Nigeria	SRA	ERR1172614	2014	www.malariagen.net/
QJ0172-C	Nigeria	SRA	ERR1172615	2014	www.malariagen.net/
QJ0173-C	Nigeria	SRA	ERR1172616	2014	www.malariagen.net/
QJ0174-C	Nigeria	SRA	ERR1172617	2014	www.malariagen.net/
QJ0165-C	Nigeria	SRA	ERR1214225	2014	www.malariagen.net/
QJ0175-C	Nigeria	SRA	ERR1214226	2014	www.malariagen.net/
QJ0001-C,QJ0001-Cx	Nigeria	SRA	ERR246574	2011	www.malariagen.net/
QJ0002-C,QJ0002-Cx	Nigeria	SRA	ERR246575	2012	www.malariagen.net/
QJ0003-C,QJ0003-Cx	Nigeria	SRA	ERR246576	2012	www.malariagen.net/
SPT41913	Nigeria	SRA	ERR3409381	2017	www.malariagen.net/
SPT41844	Nigeria	SRA	ERR3409382	2017	www.malariagen.net/
SPT41862	Nigeria	SRA	ERR3409384	2017	www.malariagen.net/
SPT41915	Nigeria	SRA	ERR3409385	2017	www.malariagen.net/
SPT41873	Nigeria	SRA	ERR3409386	2017	www.malariagen.net/
SPT41867	Nigeria	SRA	ERR3409387	2017	www.malariagen.net/
SPT41905	Nigeria	SRA	ERR3409389	2017	www.malariagen.net/
SPT41901	Nigeria	SRA	ERR3409391	2017	www.malariagen.net/
SPT41860	Nigeria	SRA	ERR3409392	2017	www.malariagen.net/
SPT41903	Nigeria	SRA	ERR3409393	2017	www.malariagen.net/
SPT41906	Nigeria	SRA	ERR3409394	2017	www.malariagen.net/
SPT41847	Nigeria	SRA	ERR3409395	2017	www.malariagen.net/
SPT41870	Nigeria	SRA	ERR3409396	2017	www.malariagen.net/
SPT41865	Nigeria	SRA	ERR3409397	2017	www.malariagen.net/
SPT41914	Nigeria	SRA	ERR3409398	2017	www.malariagen.net/
SPT41843	Nigeria	SRA	ERR3409402	2017	www.malariagen.net/
SPT41973	Nigeria	SRA	ERR3409403	2017	www.malariagen.net/
SPT41970	Nigeria	SRA	ERR3409404	2017	www.malariagen.net/
SPT41956	Nigeria	SRA	ERR3409407	2017	www.malariagen.net/
SPT41885	Nigeria	SRA	ERR3409408	2017	www.malariagen.net/
SPT41931	Nigeria	SRA	ERR3409409	2017	www.malariagen.net/
SPT41861	Nigeria	SRA	ERR3409410	2017	www.malariagen.net/
SPT41952	Nigeria	SRA	ERR3409411	2017	www.malariagen.net/
SPT41841	Nigeria	SRA	ERR3409412	2017	www.malariagen.net/
SPT41974	Nigeria	SRA	ERR3409413	2017	www.malariagen.net/
SPT41911	Nigeria	SRA	ERR3409415	2017	www.malariagen.net/
SPT41983	Nigeria	SRA	ERR3409416	2017	www.malariagen.net/
SPT41854	Nigeria	SRA	ERR3409417	2017	www.malariagen.net/
SPT41940	Nigeria	SRA	ERR3409419	2017	www.malariagen.net/
SPT41990	Nigeria	SRA	ERR3409421	2017	www.malariagen.net/
SPT41968	Nigeria	SRA	ERR3409422	2017	www.malariagen.net/
SPT41966	Nigeria	SRA	ERR3409423	2017	www.malariagen.net/
SPT41957	Nigeria	SRA	ERR3409424	2017	www.malariagen.net/
SPT41993	Nigeria	SRA	ERR3409427	2017	www.malariagen.net/
SPT41975	Nigeria	SRA	ERR3409430	2017	www.malariagen.net/
SPT41939	Nigeria	SRA	ERR3409431	2017	www.malariagen.net/
SPT41958	Nigeria	SRA	ERR3409432	2017	www.malariagen.net/
SPT41947	Nigeria	SRA	ERR3409434	2017	www.malariagen.net/
SPT41938	Nigeria	SRA	ERR3409435	2017	www.malariagen.net/
SPT41932	Nigeria	SRA	ERR3409436	2017	www.malariagen.net/
SPT41964	Nigeria	SRA	ERR3409437	2017	www.malariagen.net/
SPT41928	Nigeria	SRA	ERR3409438	2017	www.malariagen.net/
SPT41930	Nigeria	SRA	ERR3409440	2017	www.malariagen.net/
SPT41922	Nigeria	SRA	ERR3409441	2017	www.malariagen.net/
SPT41950	Nigeria	SRA	ERR3409442	2017	www.malariagen.net/
SPT41954	Nigeria	SRA	ERR3409444	2017	www.malariagen.net/
SPT42003	Nigeria	SRA	ERR3409445	2017	www.malariagen.net/
SPT42022	Nigeria	SRA	ERR3409446	2017	www.malariagen.net/
SPT41918	Nigeria	SRA	ERR3409447	2017	www.malariagen.net/
SPT42024	Nigeria	SRA	ERR3409448	2017	www.malariagen.net/
SPT42023	Nigeria	SRA	ERR3409449	2017	www.malariagen.net/
SPT41988	Nigeria	SRA	ERR3409450	2017	www.malariagen.net/
SPT42006	Nigeria	SRA	ERR3409451	2017	www.malariagen.net/
SPT42046	Nigeria	SRA	ERR3409452	2017	www.malariagen.net/
SPT41946	Nigeria	SRA	ERR3409453	2017	www.malariagen.net/
SPT42045	Nigeria	SRA	ERR3409454	2017	www.malariagen.net/
SPT42002	Nigeria	SRA	ERR3409455	2017	www.malariagen.net/
SPT42058	Nigeria	SRA	ERR3409456	2017	www.malariagen.net/
SPT42039	Nigeria	SRA	ERR3409457	2017	www.malariagen.net/
SPT42026	Nigeria	SRA	ERR3409459	2017	www.malariagen.net/
SPT42048	Nigeria	SRA	ERR3409460	2017	www.malariagen.net/
SPT42053	Nigeria	SRA	ERR3409461	2017	www.malariagen.net/
SPT42016	Nigeria	SRA	ERR3409463	2017	www.malariagen.net/
SPT42013	Nigeria	SRA	ERR3409464	2017	www.malariagen.net/
SPT42050	Nigeria	SRA	ERR3421805	2017	www.malariagen.net/
SPT42011	Nigeria	SRA	ERR3421806	2017	www.malariagen.net/
SPT42052	Nigeria	SRA	ERR3421807	2017	www.malariagen.net/
SPT42028	Nigeria	SRA	ERR3421809	2017	www.malariagen.net/
SPT41996	Nigeria	SRA	ERR3421810	2017	www.malariagen.net/
SPT42007	Nigeria	SRA	ERR3421811	2017	www.malariagen.net/
SPT42042	Nigeria	SRA	ERR3421812	2017	www.malariagen.net/
SPT42055	Nigeria	SRA	ERR3421813	2017	www.malariagen.net/
SPT42010	Nigeria	SRA	ERR3421814	2017	www.malariagen.net/
SPT42057	Nigeria	SRA	ERR3421815	2017	www.malariagen.net/
SPT41997	Nigeria	SRA	ERR3421816	2017	www.malariagen.net/
SPT42035	Nigeria	SRA	ERR3421817	2017	www.malariagen.net/
SPT42029	Nigeria	SRA	ERR3421818	2017	www.malariagen.net/
SPT42008	Nigeria	SRA	ERR3421819	2017	www.malariagen.net/
SPT42020	Nigeria	SRA	ERR3421820	2017	www.malariagen.net/
SPT42031	Nigeria	SRA	ERR3421821	2017	www.malariagen.net/
SPT41999	Nigeria	SRA	ERR3421822	2017	www.malariagen.net/
QJ0005-C	Nigeria	SRA	ERR426048	2012	www.malariagen.net/
QJ0004-C	Nigeria	SRA	ERR426142	2012	www.malariagen.net/
PE0002-CW	Tanzania	SRA	ERS010096	2010	10.7554/eLife.08714
PE0009-C	Tanzania	SRA	ERS010095	2010	10.7554/eLife.08714
PE0010-C	Tanzania	SRA	ERS010097	2010	10.7554/eLife.08714
PE0011-C	Tanzania	SRA	ERS010098	2010	10.7554/eLife.08714
PE0012-C	Tanzania	SRA	ERS010099	2010	10.7554/eLife.08714
PE0013-C	Tanzania	SRA	ERS013053	2010	10.7554/eLife.08714
PE0016-C	Tanzania	SRA	ERS013054	2010	10.7554/eLife.08714
PE0017-C	Tanzania	SRA	ERS013055	2010	10.7554/eLife.08714
PE0018-C	Tanzania	SRA	ERS013056	2010	10.7554/eLife.08714
PE0019-C	Tanzania	SRA	ERS013057	2010	10.7554/eLife.08714
PE0020-C	Tanzania	SRA	ERS013058	2010	10.7554/eLife.08714
PE0021-C	Tanzania	SRA	ERS013059	2010	10.7554/eLife.08714
PE0022-C	Tanzania	SRA	ERS013090	2010	10.7554/eLife.08714
PE0023-C	Tanzania	SRA	ERS013060	2010	10.7554/eLife.08714
PE0024-C	Tanzania	SRA	ERS013061	2010	10.7554/eLife.08714
PE0025-C	Tanzania	SRA	ERS013062	2010	10.7554/eLife.08714
PE0027-C	Tanzania	SRA	ERS144057	2010	10.7554/eLife.08714
PE0028-C	Tanzania	SRA	ERS144058	2010	10.7554/eLife.08714
PE0030-C	Tanzania	SRA	ERS144060	2010	10.7554/eLife.08714
PE0087-C	Tanzania	SRA	ERS354264	2013	10.7554/eLife.08714
PE0088-C	Tanzania	SRA	ERS354267	2013	10.7554/eLife.08714
PE0089-C	Tanzania	SRA	ERS354270	2013	10.7554/eLife.08714
PE0090-C	Tanzania	SRA	ERS354273	2013	10.7554/eLife.08714
PE0091-C	Tanzania	SRA	ERS354276	2013	10.7554/eLife.08714
PE0092-C	Tanzania	SRA	ERS354279	2013	10.7554/eLife.08714
PE0093-C	Tanzania	SRA	ERS354281	2013	10.7554/eLife.08714
PE0096-C	Tanzania	SRA	ERS354283	2013	10.7554/eLife.08714
PE0098-C	Tanzania	SRA	ERS354285	2013	10.7554/eLife.08714
PE0102-C	Tanzania	SRA	ERS354287	2013	10.7554/eLife.08714
PE0103-C	Tanzania	SRA	ERS354289	2013	10.7554/eLife.08714
PE0105-C	Tanzania	SRA	ERS354291	2013	10.7554/eLife.08714
PE0108-C	Tanzania	SRA	ERS354265	2013	10.7554/eLife.08714
PE0109-C	Tanzania	SRA	ERS354268	2013	10.7554/eLife.08714
PE0111-C	Tanzania	SRA	ERS354271	2013	10.7554/eLife.08714
PE0113-C	Tanzania	SRA	ERS354274	2013	10.7554/eLife.08714
PE0114-C	Tanzania	SRA	ERS354277	2013	10.7554/eLife.08714
PE0115-C	Tanzania	SRA	ERS354280	2013	10.7554/eLife.08714
PE0116-C	Tanzania	SRA	ERS354282	2013	10.7554/eLife.08714
PE0117-C	Tanzania	SRA	ERS354284	2013	10.7554/eLife.08714
PE0119-C	Tanzania	SRA	ERS354286	2013	10.7554/eLife.08714
PE0121-C	Tanzania	SRA	ERS354288	2010	10.7554/eLife.08714
PE0122-C	Tanzania	SRA	ERS354290	2010	10.7554/eLife.08714
PE0123-C	Tanzania	SRA	ERS354292	2010	10.7554/eLife.08714
PE0124-C	Tanzania	SRA	ERS354266	2010	10.7554/eLife.08714
PE0125-C	Tanzania	SRA	ERS354269	2010	10.7554/eLife.08714
PE0126-C	Tanzania	SRA	ERS354272	2010	10.7554/eLife.08714
PE0127-C	Tanzania	SRA	ERS354275	2010	10.7554/eLife.08714
PE0128-C	Tanzania	SRA	ERS348786	2010	10.7554/eLife.08714
PE0129-C	Tanzania	SRA	ERS348789	2010	10.7554/eLife.08714
PE0130-C	Tanzania	SRA	ERS348792	2010	10.7554/eLife.08714
PE0131-C	Tanzania	SRA	ERS348795	2010	10.7554/eLife.08714
PE0132-C	Tanzania	SRA	ERS348798	2010	10.7554/eLife.08714
PE0133-C	Tanzania	SRA	ERS348801;ERS384339	2010	10.7554/eLife.08714
PE0134-C	Tanzania	SRA	ERS348804;ERS384343	2010	10.7554/eLife.08714
PE0135-C	Tanzania	SRA	ERS348777	2010	10.7554/eLife.08714
PE0136-C	Tanzania	SRA	ERS348784	2010	10.7554/eLife.08714
PE0137-C	Tanzania	SRA	ERS348796	2010	10.7554/eLife.08714
PE0138-C	Tanzania	SRA	ERS348799	2010	10.7554/eLife.08714
PE0139-C	Tanzania	SRA	ERS348805	2010	10.7554/eLife.08714
PE0140-C	Tanzania	SRA	ERS348778;ERS384344	2010	10.7554/eLife.08714
PE0141-C	Tanzania	SRA	ERS348782	2010	10.7554/eLife.08714
PE0142-C	Tanzania	SRA	ERS348788	2010	10.7554/eLife.08714
PE0143-C	Tanzania	SRA	ERS348794	2010	10.7554/eLife.08714
PE0144-C	Tanzania	SRA	ERS348797	2010	10.7554/eLife.08714
PE0145-C	Tanzania	SRA	ERS348800	2010	10.7554/eLife.08714
PE0146-C	Tanzania	SRA	ERS348803	2010	10.7554/eLife.08714
PE0147-C	Tanzania	SRA	ERS348806	2010	10.7554/eLife.08714
PE0148-C	Tanzania	SRA	ERS348775	2010	10.7554/eLife.08714
